# Supplementary material for: DNA- and RNA-Binding Proteins Linked Transcriptional Control and Alternative Splicing Together in a Two-Layer Regulatory Network System of Chronic Myeloid Leukemia
Source: Front Mol Biosci. 2022 Aug 16;9:920492. doi: 10.3389/fmolb.2022.920492 (PMC9425088; doi:10.3389/fmolb.2022.920492)
Supplement: Supplementary file 2 [file DataSheet1.XLSX]

## Sheet: Table S1
Table S1. Gene lists of DRBPs, SFs and DRBP-SFs. Table S1 contains gene lists of DRBPs, SFs and DRBP-SFs, SFs supporting information and the credibility of DRBP and DRBP-SFs. The supporting information comes from various data sources. The credibility of DRBP and DRBP-SFs contains high, medium and low, which was evaluated from two aspects, the evidence of DNA binding and RNA binding. The aspect wi…
DRBPs (995)	Credibility		SFs (545)	SpliceAid-F	Uniprot	Article1(PMID: 32350277)	Article2(PMID: 27197215)	Article3(PMID: 29617667)		DRBP-SFs (118)	Credibility
AATF	high		FUS	Yes	No	Yes	Yes	Yes		CCAR1	medium
ABCF2	medium		HNRNPA1	Yes	No	Yes	Yes	Yes		CDC5L	high
ABT1	medium		HNRNPA2B1	Yes	No	Yes	Yes	Yes		CPEB1	high
ACTN4	medium		HNRNPC	Yes	No	Yes	Yes	Yes		CWC22	medium
ADAR	high		HNRNPD	Yes	No	Yes	Yes	Yes		DDB1	medium
ADNP	high		HNRNPK	Yes	No	Yes	Yes	Yes		DDX1	medium
ADNP2	high		HNRNPL	Yes	Yes	Yes	Yes	Yes		DDX20	high
AFF4	high		HNRNPU	Yes	No	Yes	Yes	Yes		DDX21	high
AGFG1	medium		HNRPDL	Yes	No	No	No	No		DDX3X	medium
AGO1	high		KHDRBS1	Yes	No	Yes	Yes	Yes		DDX3Y	medium
AGO2	high		KHSRP	Yes	No	Yes	Yes	Yes		DDX41	medium
AHCTF1	high		PCBP1	Yes	No	Yes	Yes	Yes		DDX5	high
AIFM1	medium		PCBP2	Yes	No	Yes	Yes	Yes		DHX36	medium
AKAP8	high		RBM5	Yes	No	Yes	Yes	Yes		DHX9	medium
AKAP8L	high		RBMX	Yes	No	No	Yes	Yes		EWSR1	high
AKAP9	medium		SFPQ	Yes	Yes	Yes	Yes	Yes		FUBP1	high
ANKZF1	high		SRRM1	Yes	Yes	Yes	Yes	Yes		FUBP3	high
ANXA1	medium		TARDBP	Yes	Yes	Yes	Yes	No		FUS	high
APC	high		TIAL1	Yes	No	Yes	Yes	Yes		G3BP1	medium
APEX1	high		YBX1	Yes	Yes	Yes	Yes	Yes		HNRNPA1	medium
APLP2	medium		PUF60	No	Yes	Yes	No	Yes		HNRNPA2B1	medium
APP	medium		TFE3	No	Yes	No	No	No		HNRNPC	high
ARID1A	high		SIN3A	No	Yes	No	No	No		HNRNPD	medium
ARID1B	high		PSIP1	No	Yes	No	No	Yes		HNRNPDL	medium
ARID4B	high		NR5A1	No	Yes	No	No	No		HNRNPH1	high
ATAD3A	high		WBP11	No	Yes	Yes	No	Yes		HNRNPK	high
ATM	high		NCL	No	Yes	No	No	No		HNRNPL	high
ATR	high		PPP1R8	No	Yes	No	No	Yes		HNRNPLL	high
ATRX	high		PHF5A	No	Yes	Yes	No	Yes		HNRNPU	medium
BANF1	high		SON	No	Yes	No	No	No		HNRNPUL1	high
BASP1	medium		AR	No	Yes	No	No	No		ILF2	medium
BAZ2A	high		DDB1	No	Yes	No	No	No		ILF3	high
BAZ2B	high		LUC7L3	No	Yes	No	No	Yes		KHDRBS1	medium
BCLAF1	high		NONO	No	Yes	No	No	Yes		KHSRP	high
BLM	high		RBFOX3	No	Yes	Yes	Yes	No		KIN	high
BNC1	high		CCAR1	No	No	Yes	No	Yes		LIN28A	high
BOD1L1	medium		CDC5L	No	No	Yes	No	Yes		LUC7L3	medium
BPTF	high		HNRNPDL	No	No	Yes	Yes	Yes		MATR3	high
BRCA1	high		HSPA8	No	No	Yes	No	Yes		MBNL2	high
BRD2	high		LIN28A	No	No	Yes	Yes	No		MYEF2	medium
BRD3	high		MBNL2	No	No	Yes	Yes	Yes		NCBP1	high
BRD4	high		PCBP3	No	No	Yes	Yes	Yes		NCL	medium
BRD9	high		PPRC1	No	No	Yes	Yes	No		NELFE	high
BRPF1	medium		PQBP1	No	No	Yes	No	Yes		NKAP	medium
BTAF1	high		RBM6	No	No	Yes	Yes	No		NONO	high
CALCOCO1	medium		RBMS1	No	No	Yes	Yes	Yes		PAXBP1	medium
CALR	medium		SDE2	No	No	Yes	No	Yes		PCBP1	high
CARHSP1	medium		THRAP3	No	No	Yes	No	Yes		PCBP2	high
CARM1	high		WDR77	No	No	Yes	No	Yes		PCBP3	medium
CBFB	high		YBX2	No	No	Yes	Yes	No		PCBP4	medium
CBX3	high		ZMAT2	No	No	Yes	No	Yes		PHF5A	high
CBX5	high		ZNF638	No	No	Yes	Yes	No		PLRG1	high
CBX8	high		ZNF830	No	No	Yes	No	Yes		PNN	medium
CC2D1A	high		CPEB1	No	No	No	Yes	No		PPP1R8	medium
CC2D1B	medium		CPEB3	No	No	No	Yes	No		PQBP1	medium
CCAR1	medium		EWSR1	No	No	No	Yes	No		PRMT5	high
CCAR2	high		G3BP1	No	No	No	Yes	No		PRPF19	medium
CCDC25	medium		WT1	No	No	No	Yes	No		PRPF4	high
CCDC88A	low		ALYREF	No	No	No	No	Yes		PSIP1	high
CCNT1	medium		DDX1	No	No	No	No	Yes		PTBP1	high
CDC45	medium		DDX20	No	No	No	No	Yes		PUF60	medium
CDC5L	high		DDX3X	No	No	No	No	Yes		RBFOX2	high
CDC6	medium		DDX3Y	No	No	No	No	Yes		RBM15	high
CDK2	high		DHX36	No	No	No	No	Yes		RBM17	high
CDK5RAP2	medium		DHX9	No	No	No	No	Yes		RBM22	high
CDK6	high		FUBP1	No	No	No	No	Yes		RBM25	high
CDK7	high		FUBP3	No	No	No	No	Yes		RBM39	high
CDK9	high		HSPA1A	No	No	No	No	Yes		RBM5	medium
CDKN2A	medium		HSPB1	No	No	No	No	Yes		RBM6	medium
CEBPZ	high		ILF2	No	No	No	No	Yes		RBMS1	medium
CERS2	medium		ILF3	No	No	No	No	Yes		RBMX	medium
CERS6	high		JUP	No	No	No	No	Yes		SDE2	medium
CHAF1B	high		KIN	No	No	No	No	Yes		SFPQ	high
CHAMP1	high		MYEF2	No	No	No	No	Yes		SIN3A	high
CHCHD2	medium		PAXBP1	No	No	No	No	Yes		SNIP1	high
CHCHD3	high		PCBP4	No	No	No	No	Yes		SNRNP70	high
CHD1	high		PNN	No	No	No	No	Yes		SON	high
CHD1L	medium		PRMT5	No	No	No	No	Yes		SPEN	high
CHD2	high		SPEN	No	No	No	No	Yes		SRRM1	medium
CHD3	high		SRRT	No	No	No	No	Yes		SRRT	medium
CHD4	high		TAF15	No	No	No	No	Yes		SRSF1	high
CHD8	high		THOC1	No	No	No	No	Yes		SRSF3	high
CHTF18	medium		TOP1MT	No	No	No	No	Yes		SRSF4	high
CHTF8	medium		TOPORS	No	No	No	No	Yes		SRSF7	high
CHTOP	medium		TRIM24	No	No	No	No	Yes		SRSF9	high
CIC	high		WTAP	No	No	No	No	Yes		SYNCRIP	high
CIZ1	low		YBX3	No	No	No	No	Yes		TAF15	high
CNBP	medium		ZC3H4	No	No	No	No	Yes		TARDBP	high
COPS2	high		ZFR	No	No	No	No	Yes		TFIP11	medium
CPEB1	high		ZMYM3	No	No	No	No	Yes		THRAP3	high
CPSF4	medium		ZNF131	No	No	No	No	Yes		TIAL1	medium
CREBBP	high		ZNF207	No	No	No	No	Yes		TOE1	high
CSDE1	high		ZNF326	No	No	No	No	Yes		TRIM24	high
CSNK2A1	high		ZNF346	No	No	No	No	Yes		U2AF1	high
CTBP1	high		A2BP1	Yes	No	No	No	No		U2AF2	high
CTBP2	high		CUGBP1	Yes	No	No	No	No		WBP11	medium
CTCF	high		CUGBP2	Yes	No	No	No	No		WDR77	medium
CTIF	medium		DAZAP1	Yes	No	Yes	Yes	No		YBX1	high
CTNNB1	high		ELAVL1	Yes	No	Yes	Yes	Yes		YBX2	high
CUL4B	medium		ELAVL2	Yes	No	Yes	Yes	Yes		YBX3	high
CWC22	medium		ELAVL3	Yes	No	Yes	Yes	Yes		ZC3H10	high
CXXC5	high		ELAVL4	Yes	No	Yes	Yes	Yes		ZC3H11A	high
DAXX	high		ESRP1	Yes	Yes	Yes	Yes	No		ZC3H4	high
DCLRE1C	medium		ESRP2	Yes	Yes	Yes	Yes	No		ZFR	medium
DDB1	medium		FMR1	Yes	No	Yes	Yes	Yes		ZMAT5	high
DDX1	medium		HNRNPA0	Yes	No	Yes	Yes	Yes		ZMYM3	high
DDX20	high		HNRNPA3	Yes	No	Yes	Yes	Yes		ZNF207	high
DDX21	high		HNRNPF	Yes	No	Yes	Yes	Yes		ZNF326	high
DDX3X	medium		HNRNPH1	Yes	No	Yes	Yes	Yes		ZNF346	high
DDX3Y	medium		HNRNPH2	Yes	No	Yes	Yes	Yes		ZNF638	high
DDX41	medium		HNRNPH3	Yes	No	Yes	Yes	Yes		HNRPDL	medium
DDX5	high		HNRNPM	Yes	No	Yes	Yes	Yes		RBFOX3	medium
DEK	high		HNRPLL	Yes	No	No	No	No		THOC1	medium
DFFB	medium		KHDRBS2	Yes	No	Yes	Yes	No		NR5A1	low
DHX33	medium		KHDRBS3	Yes	Yes	Yes	Yes	Yes		ZMAT2	low
DHX36	medium		MBNL1	Yes	No	Yes	Yes	Yes		ZNF131	low
DHX9	medium		NOVA1	Yes	No	Yes	Yes	Yes		WT1	medium
DICER1	medium		NOVA2	Yes	No	Yes	Yes	Yes		U2AF1L5	medium
DIDO1	high		PTBP1	Yes	No	Yes	Yes	Yes
DNAJB6	medium		PTBP2	Yes	No	Yes	Yes	Yes
DNAJC1	medium		QKI	Yes	No	Yes	Yes	Yes
DNAJC2	medium		RBFOX2	Yes	No	Yes	Yes	Yes
DNMT1	high		RBM25	Yes	Yes	Yes	Yes	Yes
DRAP1	high		RBM4	Yes	Yes	Yes	Yes	Yes
EDF1	medium		SF1	Yes	Yes	Yes	Yes	Yes
EEA1	high		SF3B1	Yes	Yes	Yes	Yes	Yes
EED	high		SFRS1	Yes	No	No	No	No
EEF1D	medium		SFRS11	Yes	No	No	No	No
EHMT2	high		SFRS13A	Yes	No	No	No	No
EIF4G1	medium		SFRS2	Yes	Yes	No	No	No
EIF4G2	medium		SFRS3	Yes	Yes	No	No	No
EIF4G3	medium		SFRS4	Yes	Yes	No	No	No
ELL	high		SFRS5	Yes	Yes	No	No	No
ELMSAN1	low		SFRS6	Yes	Yes	No	No	No
ENO1	medium		SFRS7	Yes	No	No	No	No
EP300	high		SFRS9	Yes	No	No	No	No
EP400	high		SYNCRIP	Yes	No	No	Yes	Yes
ERCC1	medium		TIA1	Yes	No	Yes	Yes	Yes
ERCC3	high		TRA2A	Yes	Yes	Yes	Yes	Yes
ERH	medium		TRA2B	Yes	Yes	Yes	Yes	Yes
EWSR1	high		ZRANB2	Yes	Yes	Yes	Yes	No
FAM111A	medium		SRSF1	No	Yes	Yes	Yes	Yes
FANCD2	high		SRSF2	No	Yes	Yes	Yes	Yes
FANCI	medium		SRSF8	No	Yes	Yes	Yes	Yes
FEN1	high		SRSF9	No	Yes	Yes	Yes	Yes
FIP1L1	high		SRSF10	No	Yes	Yes	Yes	Yes
FUBP1	high		SRSF7	No	Yes	Yes	Yes	Yes
FUBP3	high		SF3B2	No	Yes	Yes	No	Yes
FUS	high		SF3B5	No	Yes	Yes	No	Yes
G3BP1	medium		SF3B4	No	Yes	Yes	No	Yes
GABPA	high		PRPF8	No	Yes	Yes	No	Yes
GATA3	high		SRSF6	No	Yes	Yes	Yes	Yes
GATAD2A	high		SRSF3	No	Yes	Yes	Yes	Yes
GATAD2B	high		SF3B3	No	Yes	Yes	No	Yes
GCFC2	medium		SF3B6	No	Yes	Yes	No	Yes
GOLGB1	medium		SRSF4	No	Yes	Yes	Yes	Yes
GON4L	medium		SRSF5	No	Yes	Yes	Yes	Yes
GRWD1	medium		SCAF1	No	Yes	No	No	No
GSPT2	high		SMNDC1	No	Yes	Yes	No	Yes
GTF2A1	high		SRSF11	No	Yes	Yes	Yes	Yes
GTF2B	high		RBM17	No	Yes	Yes	Yes	Yes
GTF2E2	high		SF3A1	No	Yes	Yes	Yes	Yes
GTF2F1	high		SF3A3	No	Yes	Yes	No	Yes
GTF2F2	high		RBM23	No	Yes	No	Yes	Yes
GTF2H4	high		RBM39	No	Yes	No	Yes	Yes
GTF2I	high		CENATAC	No	Yes	No	No	No
GTF3C1	high		BCAS2	No	Yes	Yes	No	Yes
GTF3C2	high		U2AF1L4	No	Yes	No	Yes	Yes
GTF3C3	medium		SRSF12	No	Yes	Yes	Yes	Yes
GTF3C4	medium		SUGP1	No	Yes	Yes	No	Yes
GTF3C5	high		SFRS14	No	Yes	No	No	No
H3F3B	medium		PRPF38B	No	Yes	No	No	Yes
HCFC1	high		LOC346472	No	Yes	No	No	No
HDAC1	high		DHX38	No	Yes	No	No	Yes
HDAC2	high		RNPS1	No	Yes	No	No	Yes
HDAC6	high		CWC25	No	Yes	Yes	No	Yes
HDAC8	high		DHX32	No	Yes	No	No	No
HDGF	high		SLU7	No	Yes	Yes	No	Yes
HELLS	medium		RBM22	No	Yes	Yes	Yes	Yes
HELZ2	medium		SFSWAP	No	Yes	No	No	No
HEXIM1	high		CLASRP	No	Yes	No	No	Yes
HIST1H1E	high		ISY1	No	Yes	Yes	No	Yes
HIST1H2BM	medium		U2AF2	No	Yes	Yes	Yes	Yes
HIST1H4H	medium		SFRS15	No	Yes	No	No	No
HIST1H4J	medium		SF4	No	Yes	No	No	No
HLTF	high		SF3A2	No	Yes	Yes	No	Yes
HMCES	medium		XAB2	No	Yes	Yes	No	Yes
HMGA1	high		SRRM4	No	Yes	Yes	Yes	No
HMGB1	high		SNRPA	No	Yes	Yes	Yes	Yes
HMGB2	high		RBMY1F	No	Yes	No	Yes	No
HMGB3	high		U2AF1	No	Yes	Yes	Yes	Yes
HMGN2	medium		RBMY1B	No	Yes	No	Yes	No
HMGN5	medium		SYF2	No	Yes	Yes	No	Yes
HMGXB4	high		RBMY1A1	No	Yes	No	Yes	No
HNRNPA1	medium		RBM11	No	Yes	No	Yes	No
HNRNPA2B1	medium		PRPF6	No	Yes	Yes	No	Yes
HNRNPC	high		CDC40	No	Yes	Yes	No	Yes
HNRNPD	medium		SNW1	No	Yes	Yes	No	Yes
HNRNPDL	medium		SCAF11	No	Yes	No	No	No
HNRNPH1	high		SCAF4	No	Yes	No	No	No
HNRNPK	high		RRP1B	No	Yes	No	No	No
HNRNPL	high		U2SURP	No	Yes	Yes	No	Yes
HNRNPLL	high		SRRM2	No	Yes	Yes	Yes	Yes
HNRNPU	medium		LGALS3	No	Yes	No	No	No
HNRNPUL1	high		KHDC4	No	Yes	No	No	No
HOXB6	high		MELK	No	Yes	No	No	No
HP1BP3	high		NRDE2	No	Yes	No	No	No
HSPD1	medium		PRPF31	No	Yes	Yes	No	Yes
HUWE1	medium		SIAH1	No	Yes	No	No	No
ICE1	high		SREK1	No	Yes	No	No	Yes
IFI16	high		EFTUD2	No	Yes	Yes	No	Yes
IFIT5	medium		U2AF1L5	No	Yes	No	No	No
IGHMBP2	medium		SNRNP35	No	Yes	No	No	Yes
ILF2	medium		WBP4	No	Yes	Yes	No	Yes
ILF3	high		RBMY1C	No	Yes	No	No	No
ILK	high		RBFOX1	No	Yes	Yes	Yes	No
IMPDH1	medium		PRPF4	No	Yes	Yes	No	Yes
IMPDH2	medium		RBM38	No	Yes	Yes	Yes	No
IRF2BP2	high		NOL3	No	Yes	No	No	No
IRF3	high		PRPF38A	No	Yes	Yes	No	Yes
IWS1	medium		PRPF19	No	Yes	Yes	No	Yes
JMJD6	high		YTHDC1	No	Yes	No	No	No
JUN	high		TCERG1	No	Yes	No	No	Yes
KAT6A	medium		DHX16	No	Yes	Yes	No	Yes
KDM1A	high		ESS2	No	Yes	Yes	No	No
KDM2A	high		PRPF18	No	Yes	Yes	No	Yes
KDM3B	medium		YJU2	No	Yes	No	No	No
KDM4A	high		SRP46	No	Yes	No	No	No
KDM5A	high		CWC22	No	Yes	Yes	No	Yes
KDM5C	high		hCG_2026745	No	Yes	No	No	No
KHDRBS1	medium		SR-A1	No	Yes	No	No	No
KHSRP	high		DKFZp434O1172	No	Yes	No	No	No
KIF15	medium		LOC392896	No	Yes	No	No	No
KIF2C	medium		FLJ11021	No	Yes	No	No	No
KIF4A	medium		AAR2	No	Yes	No	No	No
KIN	high		SRPK1	No	Yes	No	Yes	Yes
KMT2A	high		SMN1	No	Yes	No	No	Yes
KMT2B	high		PRPF3	No	Yes	Yes	No	Yes
KMT2C	high		SNRNP40	No	Yes	Yes	No	Yes
KMT2D	high		RRP1	No	Yes	No	No	No
LARP7	high		SNRNP70	No	Yes	Yes	Yes	Yes
LBR	medium		SRPK3	No	Yes	No	Yes	Yes
LCORL	high		SUGP2	No	Yes	No	No	No
LEMD2	medium		AURKA	No	Yes	No	No	No
LEMD3	medium		CEP131	No	Yes	No	No	No
LIG1	high		AKAP17A	No	Yes	No	No	No
LIG3	high		ARL6IP4	No	Yes	No	No	No
LIG4	medium		DHX15	No	Yes	Yes	No	Yes
LIN28A	high		DDX23	No	Yes	Yes	No	Yes
LIN28B	high		DCAF15	No	Yes	No	No	No
LMNB1	medium		DDX21	No	Yes	No	No	Yes
LONP1	medium		EIF4A3	No	Yes	Yes	No	Yes
LRPPRC	medium		DDX50	No	Yes	No	No	Yes
LRRFIP1	high		DDX42	No	Yes	No	No	Yes
LSM14A	medium		PRMT9	No	Yes	No	No	No
LTF	high		EXOSC10	No	Yes	No	No	No
LUC7L3	medium		DDA1	No	Yes	No	No	No
LYAR	medium		C1QBP	No	Yes	No	No	Yes
MAP1S	medium		FBL	No	Yes	No	No	No
MAPK1	medium		PSKH1	No	Yes	No	No	No
MAPT	medium		PNISR	No	Yes	No	No	No
MATR3	high		MFSD11	No	Yes	No	No	Yes
MAZ	high		ZRSR2	No	Yes	Yes	Yes	Yes
MBD2	high		RBMY1D	No	Yes	No	Yes	No
MBNL2	high		MTREX	No	Yes	No	No	No
MCM10	medium		RBMY1E	No	Yes	No	Yes	No
MCM2	high		TNPO3	No	Yes	No	No	No
MCM3	high		CFLAR	No	Yes	No	No	No
MCM3AP	medium		A1CF	No	No	Yes	Yes	No
MCM4	medium		ANKHD1	No	No	Yes	Yes	No
MCM5	high		AQR	No	No	Yes	No	Yes
MCM6	medium		BUD13	No	No	Yes	No	Yes
MCM7	high		BUD31	No	No	Yes	No	Yes
MECOM	high		C9orf78	No	No	Yes	No	Yes
MECP2	high		CACTIN	No	No	Yes	No	Yes
MED1	high		CCDC12	No	No	Yes	No	Yes
MED12	high		CD2BP2	No	No	Yes	No	Yes
MED13	high		CDK10	No	No	Yes	No	Yes
MED25	high		CELF1	No	No	Yes	Yes	Yes
MEN1	high		CELF2	No	No	Yes	Yes	Yes
MGA	high		CELF3	No	No	Yes	Yes	Yes
MIER1	high		CELF4	No	No	Yes	Yes	Yes
MKI67	medium		CELF5	No	No	Yes	Yes	Yes
MLLT1	high		CELF6	No	No	Yes	Yes	Yes
MORC2	high		CHERP	No	No	Yes	No	Yes
MPG	high		CLNS1A	No	No	Yes	No	Yes
MPHOSPH8	high		CNOT4	No	No	Yes	Yes	No
MRE11	medium		CPEB2	No	No	Yes	Yes	No
MSH2	high		CPEB4	No	No	Yes	Yes	No
MSH3	high		CRNKL1	No	No	Yes	No	Yes
MSH6	high		CTNNBL1	No	No	Yes	No	Yes
MTA2	high		CWC15	No	No	Yes	No	Yes
MTA3	high		CWC27	No	No	Yes	No	Yes
MTERF1	high		CXorf56	No	No	Yes	No	Yes
MTERF3	high		DDX41	No	No	Yes	No	Yes
MTERF4	high		DDX46	No	No	Yes	No	Yes
MTOR	medium		DHX35	No	No	Yes	No	Yes
MYBBP1A	medium		DHX8	No	No	Yes	No	Yes
MYEF2	medium		ENOX1	No	No	Yes	Yes	No
MYO18A	medium		FAM32A	No	No	Yes	No	Yes
MYT1L	high		FAM50A	No	No	Yes	No	Yes
NACA	medium		FRA10AC1	No	No	Yes	No	Yes
NACC1	medium		FXR1	No	No	Yes	Yes	No
NAT14	medium		FXR2	No	No	Yes	Yes	No
NCBP1	high		G3BP2	No	No	Yes	Yes	No
NCL	medium		GPATCH1	No	No	Yes	No	Yes
NCOA5	high		GPKOW	No	No	Yes	No	Yes
NCOR1	high		HNRNPA1L2	No	No	Yes	Yes	No
NCOR2	high		HNRNPA1P10	No	No	Yes	No	No
NELFA	high		HNRNPA1P16	No	No	Yes	No	No
NELFE	high		HNRNPA1P22	No	No	Yes	No	No
NFKB1	high		HNRNPA1P27	No	No	Yes	No	No
NFKB2	high		HNRNPA1P3	No	No	Yes	No	No
NFRKB	high		HNRNPA1P33	No	No	Yes	No	No
NFX1	high		HNRNPA1P48	No	No	Yes	No	No
NFXL1	high		HNRNPA1P54	No	No	Yes	No	No
NIPBL	high		HNRNPA1P6	No	No	Yes	No	No
NKAP	medium		HNRNPA1P7	No	No	Yes	No	No
NKRF	high		HNRNPA3P6	No	No	Yes	No	No
NME1	medium		HNRNPAB	No	No	Yes	Yes	Yes
NME2	high		HNRNPCL1	No	No	Yes	Yes	Yes
NOM1	medium		HNRNPCP1	No	No	Yes	No	No
NONO	high		HNRNPCP2	No	No	Yes	No	No
NPM1	high		HNRNPCP6	No	No	Yes	No	No
NR2F1	high		HNRNPH1P1	No	No	Yes	No	No
NR3C1	high		HNRNPLL	No	No	Yes	Yes	Yes
NSD1	medium		HNRNPLP2	No	No	Yes	No	No
NUCKS1	medium		HNRNPR	No	No	Yes	Yes	Yes
NUFIP1	high		HNRNPUL1	No	No	Yes	Yes	Yes
NUP153	medium		HNRNPUL2	No	No	Yes	Yes	Yes
NUP35	medium		HTATSF1	No	No	Yes	No	Yes
NUSAP1	medium		IGF2BP2	No	No	Yes	Yes	No
OASL	medium		IGF2BP3	No	No	Yes	Yes	Yes
OGT	high		IK	No	No	Yes	No	Yes
ORC3	medium		LENG1	No	No	Yes	No	Yes
ORC5	medium		LSM2	No	No	Yes	No	Yes
ORC6	medium		LSM3	No	No	Yes	No	Yes
PA2G4	high		LSM4	No	No	Yes	No	Yes
PAF1	high		LSM5	No	No	Yes	No	Yes
PAIP1	medium		LSM6	No	No	Yes	No	Yes
PARK7	medium		LSM7	No	No	Yes	No	Yes
PARP1	high		MAGOH	No	No	Yes	No	Yes
PARP12	low		MATR3	No	No	Yes	Yes	Yes
PARP4	medium		MBNL3	No	No	Yes	Yes	Yes
PATZ1	high		MFAP1	No	No	Yes	No	Yes
PAWR	high		MSI1	No	No	Yes	Yes	Yes
PAXBP1	medium		NAA38	No	No	Yes	No	No
PAXIP1	high		NOSIP	No	No	Yes	No	Yes
PBRM1	high		PABPC1	No	No	Yes	Yes	Yes
PC	medium		PABPC3	No	No	Yes	Yes	No
PCBP1	high		PABPC4	No	No	Yes	Yes	No
PCBP2	high		PABPC5	No	No	Yes	Yes	No
PCBP3	medium		PABPN1	No	No	Yes	Yes	No
PCBP4	medium		PLRG1	No	No	Yes	No	Yes
PCGF6	high		PPIE	No	No	Yes	No	Yes
PCID2	medium		PPIG	No	No	Yes	No	Yes
PCNA	high		PPIH	No	No	Yes	No	Yes
PDCD2	medium		PPIL1	No	No	Yes	No	Yes
PDCD5	medium		PPIL2	No	No	Yes	No	Yes
PDS5B	medium		PPIL3	No	No	Yes	No	Yes
PEG10	medium		PPIL4	No	No	Yes	No	Yes
PHB	high		PPWD1	No	No	Yes	No	Yes
PHB2	high		PRCC	No	No	Yes	No	Yes
PHC2	medium		PRPF40A	No	No	Yes	Yes	Yes
PHF5A	high		PTBP3	No	No	Yes	No	Yes
PHF6	medium		PUM2	No	No	Yes	No	No
PHF8	high		RALY	No	No	Yes	Yes	Yes
PHIP	high		RBM10	No	No	Yes	Yes	Yes
PIN1	high		RBM24	No	No	Yes	Yes	No
PIN4	medium		RBM28	No	No	Yes	Yes	No
PLRG1	high		RBM3	No	No	Yes	Yes	Yes
PML	high		RBM41	No	No	Yes	Yes	No
PMS1	high		RBM42	No	No	Yes	Yes	Yes
PNN	medium		RBM45	No	No	Yes	Yes	Yes
POGZ	high		RBM46	No	No	Yes	Yes	No
POLA1	high		RBM8A	No	No	Yes	Yes	Yes
POLA2	medium		RBMS3	No	No	Yes	Yes	No
POLD1	medium		RBMX2	No	No	Yes	No	Yes
POLD2	medium		RNF113A	No	No	Yes	No	Yes
POLDIP2	medium		RNU1-1	No	No	Yes	No	Yes
POLE	medium		RNU2-1	No	No	Yes	No	Yes
POLE3	high		RNU4-1	No	No	Yes	No	Yes
POLG	high		RNU5A-1	No	No	Yes	No	Yes
POLR1A	medium		RNU6-1	No	No	Yes	No	Yes
POLR1B	high		SAMD4A	No	No	Yes	Yes	No
POLR1C	medium		SAP18	No	No	Yes	No	Yes
POLR1D	medium		SART1	No	No	Yes	No	Yes
POLR1E	medium		SART3	No	No	Yes	Yes	No
POLR2A	high		SMU1	No	No	Yes	No	Yes
POLR2B	high		SNIP1	No	No	Yes	No	Yes
POLR2C	medium		SNRNP200	No	No	Yes	No	Yes
POLR2E	high		SNRPA1	No	No	Yes	No	Yes
POLR2H	high		SNRPB	No	No	Yes	No	Yes
POLR3A	high		SNRPB2	No	No	Yes	No	Yes
POLR3B	medium		SNRPC	No	No	Yes	No	Yes
POLR3C	medium		SNRPD1	No	No	Yes	No	Yes
POLR3D	medium		SNRPD2	No	No	Yes	No	Yes
POLR3G	high		SNRPD3	No	No	Yes	No	Yes
POLRMT	high		SNRPE	No	No	Yes	No	Yes
POU2F1	high		SNRPF	No	No	Yes	No	Yes
POU5F1	high		SNRPG	No	No	Yes	No	Yes
PPP1R10	high		SNU13	No	No	Yes	No	Yes
PPP1R8	medium		SRP54	No	No	Yes	Yes	No
PQBP1	medium		TFIP11	No	No	Yes	No	Yes
PRDX5	medium		TUT1	No	No	Yes	Yes	No
PREB	high		TXNL4A	No	No	Yes	No	Yes
PRIM2	medium		USP39	No	No	Yes	No	Yes
PRKDC	high		WDR83	No	No	Yes	No	Yes
PRMT1	medium		ZC3H10	No	No	Yes	Yes	No
PRMT3	high		ZC3H14	No	No	Yes	Yes	No
PRMT5	high		ZCRB1	No	No	Yes	Yes	Yes
PRPF19	medium		GEMIN5	No	No	No	Yes	Yes
PRPF4	high		IGF2BP1	No	No	No	Yes	No
PSIP1	high		PRPF40B	No	No	No	Yes	Yes
PTBP1	high		RBM15	No	No	No	Yes	Yes
PUF60	medium		RBM15B	No	No	No	Yes	Yes
PUM3	high		RBM20	No	No	No	Yes	No
PURA	high		RBM47	No	No	No	Yes	Yes
PURB	high		RBM4B	No	No	No	Yes	Yes
PURG	high		RBM7	No	No	No	Yes	Yes
PUS1	medium		RBMXL1	No	No	No	Yes	Yes
RABGAP1	medium		RBMY1J	No	No	No	Yes	No
RABGEF1	medium		SRPK2	No	No	No	Yes	Yes
RAD18	medium		SRRM3	No	No	No	Yes	No
RAD21	high		ZRSR1	No	No	No	Yes	Yes
RAD23B	medium		ACIN1	No	No	No	No	Yes
RAD50	medium		AGGF1	No	No	No	No	Yes
RAD51	high		ARGLU1	No	No	No	No	Yes
RAD51AP1	medium		BAG2	No	No	No	No	Yes
RAD54L2	medium		BCAS1	No	No	No	No	Yes
RBBP4	high		BUB3	No	No	No	No	Yes
RBBP5	high		C17orf85	No	No	No	No	Yes
RBFOX2	high		C19orf43	No	No	No	No	Yes
RBL1	medium		CCDC130	No	No	No	No	Yes
RBM15	high		CCDC75	No	No	No	No	Yes
RBM17	high		CCDC94	No	No	No	No	Yes
RBM22	high		CDK11A	No	No	No	No	Yes
RBM25	high		CDK12	No	No	No	No	Yes
RBM34	high		CFAP20	No	No	No	No	Yes
RBM39	high		CIRBP	No	No	No	No	Yes
RBM5	medium		CLK1	No	No	No	No	Yes
RBM6	medium		CLK2	No	No	No	No	Yes
RBMS1	medium		CLK3	No	No	No	No	Yes
RBMX	medium		CLK4	No	No	No	No	Yes
RC3H2	medium		CPSF6	No	No	No	No	Yes
RCC1	medium		CSN3	No	No	No	No	Yes
RECQL	high		DDX17	No	No	No	No	Yes
RELA	high		DDX18	No	No	No	No	Yes
REPIN1	high		DDX19A	No	No	No	No	Yes
REXO4	high		DDX19B	No	No	No	No	Yes
RFC1	high		DDX26B	No	No	No	No	Yes
RFC2	medium		DDX27	No	No	No	No	Yes
RFC3	medium		DDX39A	No	No	No	No	Yes
RFC4	medium		DDX39B	No	No	No	No	Yes
RFC5	medium		DDX5	No	No	No	No	Yes
RFX1	high		DDX6	No	No	No	No	Yes
RNF10	medium		DGCR14	No	No	No	No	Yes
RNF138	medium		DHX30	No	No	No	No	Yes
RNF219	high		DHX34	No	No	No	No	Yes
RNF31	medium		DHX40	No	No	No	No	Yes
RPA1	medium		DHX57	No	No	No	No	Yes
RPAP1	medium		DNAJC6	No	No	No	No	Yes
RPL6	medium		DNAJC8	No	No	No	No	Yes
RPL7	high		EEF1A1	No	No	No	No	Yes
RPS15	medium		EIF2S2	No	No	No	No	Yes
RPS27	medium		EIF3A	No	No	No	No	Yes
RPS3	medium		FAM50B	No	No	No	No	Yes
RPTOR	medium		FAM58A	No	No	No	No	Yes
RTF1	medium		FRG1	No	No	No	No	Yes
RUVBL1	high		GEMIN2	No	No	No	No	Yes
RUVBL2	high		GNB2L1	No	No	No	No	Yes
RXRB	high		GPATCH3	No	No	No	No	Yes
RYBP	high		GPATCH8	No	No	No	No	Yes
SAFB	high		GRSF1	No	No	No	No	Yes
SAFB2	high		HSPA1B	No	No	No	No	Yes
SAMHD1	medium		HSPA5	No	No	No	No	Yes
SARNP	medium		INTS1	No	No	No	No	Yes
SBNO1	medium		INTS3	No	No	No	No	Yes
SCYL1	medium		INTS4	No	No	No	No	Yes
SDE2	medium		INTS5	No	No	No	No	Yes
SET	medium		INTS6	No	No	No	No	Yes
SETD2	medium		INTS7	No	No	No	No	Yes
SETDB1	high		KIAA1429	No	No	No	No	Yes
SFPQ	high		KIAA1967	No	No	No	No	Yes
SIN3A	high		LOC649330	No	No	No	No	Yes
SIRT1	medium		LSM1	No	No	No	No	Yes
SIX4	high		LSM10	No	No	No	No	Yes
SLTM	medium		LSM8	No	No	No	No	Yes
SMARCA1	high		LSMD1	No	No	No	No	Yes
SMARCA2	high		LUC7L	No	No	No	No	Yes
SMARCA4	high		LUC7L2	No	No	No	No	Yes
SMARCA5	high		MOV10	No	No	No	No	Yes
SMARCAD1	medium		MSI2	No	No	No	No	Yes
SMARCC1	high		NCBP1	No	No	No	No	Yes
SMARCC2	high		NCBP2	No	No	No	No	Yes
SMARCD2	high		NELFE	No	No	No	No	Yes
SMARCE1	high		NKAP	No	No	No	No	Yes
SMC1A	high		NRIP2	No	No	No	No	Yes
SMC2	medium		NSRP1	No	No	No	No	Yes
SMC3	high		NUDT21	No	No	No	No	Yes
SMC4	high		NUMA1	No	No	No	No	Yes
SMCHD1	medium		PDCD7	No	No	No	No	Yes
SMG1	medium		PPM1G	No	No	No	No	Yes
SMG5	medium		PPP1CA	No	No	No	No	Yes
SMG6	medium		PRPF39	No	No	No	No	Yes
SMUG1	high		PRPF4B	No	No	No	No	Yes
SMYD3	high		PSEN1	No	No	No	No	Yes
SNAPC4	high		RALYL	No	No	No	No	Yes
SND1	high		RAVER1	No	No	No	No	Yes
SNIP1	high		RAVER2	No	No	No	No	Yes
SNRNP70	high		RBBP6	No	No	No	No	Yes
SON	high		RBM14	No	No	No	No	Yes
SP100	high		RBM26	No	No	No	No	Yes
SPEN	high		RBM27	No	No	No	No	Yes
SPTY2D1	medium		RBMXL2	No	No	No	No	Yes
SRCAP	high		RNF20	No	No	No	No	Yes
SREBF2	high		RNF213	No	No	No	No	Yes
SRRM1	medium		RNF34	No	No	No	No	Yes
SRRT	medium		RNF40	No	No	No	No	Yes
SRSF1	high		RNPC3	No	No	No	No	Yes
SRSF3	high		SAP30BP	No	No	No	No	Yes
SRSF4	high		SEC31B	No	No	No	No	Yes
SRSF7	high		SKIV2L2	No	No	No	No	Yes
SRSF9	high		SNRNP25	No	No	No	No	Yes
SSBP1	medium		SNRNP27	No	No	No	No	Yes
SSRP1	high		SNRNP48	No	No	No	No	Yes
STAG2	high		SNRPN	No	No	No	No	Yes
STAT1	high		SNURF	No	No	No	No	Yes
STAT3	high		SSB	No	No	No	No	Yes
STAT5B	high		THOC2	No	No	No	No	Yes
STAT6	high		THOC3	No	No	No	No	Yes
STRBP	medium		THOC5	No	No	No	No	Yes
SUB1	medium		THOC6	No	No	No	No	Yes
SUPT16H	high		THOC7	No	No	No	No	Yes
SUPT5H	high		TNPO1	No	No	No	No	Yes
SUPT6H	high		TOE1	No	No	No	No	Yes
SUPV3L1	medium		TTC14	No	No	No	No	Yes
SURF6	medium		UBL5	No	No	No	No	Yes
SUZ12	high		ZC3H11A	No	No	No	No	Yes
SVIL	high		ZC3H13	No	No	No	No	Yes
SYNCRIP	high		ZC3H18	No	No	No	No	Yes
TAF10	medium		ZC3HAV1	No	No	No	No	Yes
TAF15	high		ZCCHC10	No	No	No	No	Yes
TAF2	high		ZCCHC8	No	No	No	No	Yes
TAF6	medium		ZMAT5	No	No	No	No	Yes
TAF7	high
TAF9	high
TARDBP	high
TBL1XR1	high
TCEA1	medium
TCF20	high
TCF25	medium
TCOF1	high
TDP2	medium
TELO2	medium
TFAM	high
TFB1M	medium
TFCP2	high
TFIP11	medium
THRAP3	high
THYN1	high
TIAL1	medium
TIMELESS	medium
TIPIN	medium
TLE3	high
TMPO	medium
TOE1	high
TOP1	high
TOP2A	high
TOP2B	high
TOP3A	medium
TOP3B	medium
TOPBP1	medium
TP53	high
TP53BP1	medium
TRIM24	high
TRIM25	high
TRIM26	medium
TRIM27	high
TRIM28	high
TRIM33	medium
TRIP13	high
TRRAP	high
TSG101	medium
TSN	high
TSNAX	medium
TTF1	high
TTF2	medium
U2AF1	high
U2AF2	high
UBTF	high
UHRF1	high
UHRF2	high
UPF1	medium
UPF2	medium
USP7	high
WBP11	medium
WDHD1	high
WDR48	medium
WDR5	high
WDR77	medium
WHSC1	high
WIZ	high
XBP1	high
XRCC5	high
XRCC6	medium
XRN1	medium
XRN2	high
YAP1	high
YBX1	high
YBX2	high
YBX3	high
YY1	high
ZC3H10	high
ZC3H11A	high
ZC3H4	high
ZC3H8	high
ZCCHC3	medium
ZEB1	high
ZFHX4	high
ZFP36	high
ZFP36L1	medium
ZFP36L2	high
ZFP91	high
ZFPL1	medium
ZFR	medium
ZMAT3	high
ZMAT5	high
ZMPSTE24	medium
ZMYM2	high
ZMYM3	high
ZMYM4	medium
ZMYND8	high
ZNF207	high
ZNF277	high
ZNF318	high
ZNF326	high
ZNF346	high
ZNF385A	high
ZNF385B	high
ZNF44	high
ZNF503	high
ZNF512	high
ZNF568	high
ZNF579	high
ZNF593	medium
ZNF598	high
ZNF622	high
ZNF638	high
ZNF668	high
ZNF687	high
ZNF768	high
ZNF771	high
ZNFX1	low
ZW10	medium
ZC3H3	medium
ZGPAT	high
CSDA	medium
CSDC2	high
YAF2	medium
NEIL3	medium
ZRANB3	medium
RBCK1	high
PPARGC1A	high
HNRPDL	medium
RBFOX3	medium
RDM1	medium
POLR2G	high
POLR2J	low
MSL3	low
ELOA	medium
ZBTB32	low
DNASE1L1	low
ZNF582	low
SNAI2	low
ZFP64	low
RTF2	low
ARID4A	low
ZNF800	high
POLQ	low
ZNF112	low
SBNO2	low
MBD3	low
THOC1	medium
MYNN	low
RAD54L	low
LRRFIP2	low
POLR2F	low
POLR3H	low
SALL4	low
ZNF423	low
ACD	low
CAPN15	low
SALL1	low
KAT8	low
PIH1D1	low
ERCC2	low
SNAPC2	low
POLR2I	low
ZNF574	low
HBP1	medium
DDX58	medium
SETX	medium
STN1	low
DHX58	medium
ZBTB16	low
PRDM4	low
ZBTB24	low
TENT4A	low
BCL6	low
HEMK1	low
ZBTB47	low
IFIH1	medium
CHD5	low
SMG7	medium
PLAGL1	low
MTERF2	low
ZNF706	low
TENT4B	medium
ZNF205	low
CHD6	low
SNAI1	low
ZBP1	medium
RREB1	low
ATXN1	medium
MIF4GD	medium
GZF1	low
DTD1	medium
ZNF384	low
INTS11	low
INO80	low
MBD4	low
PARP2	low
PRDM12	low
ZNF317	low
ZNF426	low
ZNF236	low
ZSCAN5A	low
POLR3F	low
FBH1	low
TUT4	medium
SETDB2	low
NR5A1	low
APTX	medium
DDX60	medium
SMARCAL1	low
PRDM5	low
NABP2	low
ZFHX3	low
MYOCD	low
ASXL3	low
MBD1	low
MAEL	low
ASXL2	low
AFF3	low
ZMAT2	low
RADX	medium
POLR2K	low
SIDT2	medium
ZNF385D	low
ZIC1	low
AFF2	medium
ZIC3	low
ZNF233	low
ZNF235	low
RECQL4	low
BCL6B	low
POLR3K	low
GFI1	low
HELQ	low
TIPARP	medium
DNASE1L3	low
ZC3H12A	medium
TASOR	medium
TERT	medium
CGAS	low
ZMAT4	low
WRN	high
SALL2	low
ZNF319	low
ZMAT1	low
HDGFL3	low
ZNF226	low
ZNF701	low
ZNF526	low
HDGFL2	low
DNASE1L2	low
POLR2J3	low
INSM2	low
ZBTB49	low
UPF3A	medium
APEX2	low
ZEB2	low
HIC2	low
ZFPM2	low
PRDM10	low
ZNF804A	low
CHD7	low
ZNF524	low
ZBTB26	low
ASXL1	low
ZNF131	low
AFF1	low
OVOL1	low
BNC2	low
BCLAF3	low
ENDOV	medium
ZNF408	low
ZNF683	low
SGF29	low
ZBTB34	low
CHD9	low
HIC1	low
CAVIN1	medium
POLR2L	low
ZBTB41	low
ZFPM1	low
ZNF784	low
ZNF816	low
ZBTB20	low
ERCC6L2	low
ZNF804B	low
ZNF320	low
ZFP1	low
ZBTB40	low
WT1	medium
SNAI3	low
ZNF829	low
ZNF267	low
ZBTB6	low
MRTFB	low
ERCC6L	low
ZNF385C	low
FANCM	low
ZNF177	low
ZNF600	low
ZNF836	low
ZBTB44	low
MRTFA	low
ZNF418	low
ZNF700	low
ZNF772	low
ZSCAN5B	low
C1D	medium
RAD54B	low
ZNF860	low
ZNF628	low
ZBTB14	low
ZNF808	low
GPN1	low
ZNF28	low
ZNF652	low
ZNF521	low
ZBTB12	low
ZSCAN5C	low
ZNF468	low
ZNF155	low
ZNF611	low
SRA1	medium
ZNF888	low
DNASE1	low
ANG	medium
ATXN1L	medium
POLR2J2	low
ZNF883	low
ZNF550	low
ZNF225	low
SALL3	low
POLG2	low
RTEL1	low
ZNF865	low
OTUD7B	low
ZNF850	low
ZNF587B	low
ZNF559-ZNF177	low
ZNF2	low
MCRS1	medium
LGP2	medium
HNRPK	medium
BRF1	medium
SRF	medium
HNRPD	medium
EZH2	high
CBX4	medium
A0A384N5Z8	medium
A8K313	medium
A8K590	medium
A8K5C4	medium
DDX11L8	medium
B3KTP9	medium
B3KU16	medium
B4DDB5	medium
B4DFF1	medium
B4DFG4	medium
B4DJ36	medium
B4DLJ2	medium
B4DPU9	medium
B4DRW3	medium
B4DTA2	medium
B4DUQ1	medium
B4DUS5	medium
B4DXY2	medium
B7Z5D9	medium
GPBP1L1	medium
POU4F3	medium
hCG_2017386	medium
GPBP1	medium
NR0B1	medium
PAX6	medium
F4ZW64	medium
F4ZW65	medium
F4ZW66	medium
TRDMT1	medium
O14790	medium
CCNT2	medium
ZBED4	medium
JRK	medium
SLPI	medium
H1-0	medium
ERVK-10	medium
RARA	medium
H1-4	medium
H1-5	medium
H1-3	medium
H1-2	medium
SPI1	medium
TRIM21	medium
SOX2	medium
SOX9	medium
SARS1	medium
DNA2	medium
ERVK-19	medium
HERVK_113	medium
ERVK-8	medium
ERVK-25	medium
H4-16	medium
ERVK-7	medium
ARID5A	medium
SOX4	medium
DLX2	medium
MYC	medium
SMAD1	medium
ZNF74	high
ZNF239	high
Q2TSD2	medium
TLR8	medium
Q53G83	medium
Q53GR3	medium
Q5U0P9	medium
TCEA2	medium
ERVK-6	medium
JUNB	medium
Q6ZS99	medium
NELFCD	medium
Q8NC00	medium
KDM2B	medium
H1-10	medium
GTF3A	high
DDX12P	medium
NABP1	medium
DDX11	medium
NLRP1	medium
PRDM14	medium
TLR9	medium
ERVK-18	medium
L1RE1	medium
ERVK-11	medium
Q9Y655	medium
HEL162	medium
SCMH1	high
SCML1	medium
TP63	high
TP73	high
SCML2	medium
PHC1	high
SCML4	high
L3MBTL4	high
SFMBT1	high
PPFIBP2	medium
PHC3	medium
SAMD11	low
L3MBTL3	high
EPAS1	high
KAT2B	high
U2AF1L5	medium
CBX7	medium
H4C2	medium
HMGB1P1	medium
HMGN3	medium
MEF2C	medium
SOX11	medium
THRA	medium
RRN3	medium
ELL2	medium
TSNAX-DISC1	medium

## Sheet: Table S2 
Table S2. The results of differential gene analysis of DRBP-SFs based on RNA-seq data from CML patients and healthy donors.When the logFC of DRBP-SF is > 1 or < -1, the degree of differential expression of DRBP-SF is significant.
DRBP-SF	The logFC of DRBP-SF in CML	Degree of differential expression
CCAR1	3.09547	significant
CDC5L	1.21912	significant
CPEB1	6.23633	significant
CWC22	1.54742	significant
DDB1	2.6737	significant
DDX1	3.77041	significant
DDX20	1.50677	significant
DDX21	3.80174	significant
DDX3X	0.78085	non-significant
DDX3Y	-5.2378	significant
DDX41	0.139356	non-significant
DDX5	0.410474	non-significant
DHX36	1.77776	significant
DHX9	1.8628	significant
EWSR1	0.46352	non-significant
FUBP1	2.68755	significant
FUBP3	2.68907	significant
FUS	1.87443	significant
G3BP1	2.72584	significant
HNRNPA1	3.24933	significant
HNRNPA2B1	1.97443	significant
HNRNPC	1.49953	significant
HNRNPD	1.95898	significant
HNRNPDL	1.26884	significant
HNRNPH1	1.60793	significant
HNRNPK	1.23007	significant
HNRNPL	1.1802	significant
HNRNPLL	1.84246	significant
HNRNPU	2.01395	significant
HNRNPUL1	0.500122	non-significant
ILF2	2.67424	significant
ILF3	2.26868	significant
KHDRBS1	2.38885	significant
KHSRP	2.67418	significant
KIN	0.0993049	non-significant
LUC7L3	2.10679	significant
MATR3	2.88916	significant
MATR3	2.7732	significant
MBNL2	1.8902	significant
MYEF2	-0.329018	non-significant
NCBP1	2.44844	significant
NCL	2.94823	significant
NELFE	-0.0633892	non-significant
NKAP	0.364613	non-significant
NONO	2.15785	significant
NR5A1	-0.647982	non-significant
PAXBP1	2.34238	significant
PCBP1	-0.181587	non-significant
PCBP2	0.509516	non-significant
PCBP3	-4.86307	significant
PCBP4	-1.15041	significant
PHF5A	0.882363	non-significant
PLRG1	1.87415	significant
PNN	1.77392	significant
PPP1R8	1.78669	significant
PQBP1	-0.14236	non-significant
PRMT5	2.33606	significant
PRPF19	1.87143	significant
PRPF4	1.00016	significant
PSIP1	1.58476	significant
PTBP1	2.24888	significant
PUF60	0.523224	non-significant
RBFOX2	4.73344	significant
RBFOX3	-1.23549	significant
RBM15	1.3051	significant
RBM17	1.08135	significant
RBM22	-0.398059	non-significant
RBM25	1.22532	significant
RBM39	0.548357	non-significant
RBM5	-1.49678	significant
RBM6	-0.588712	non-significant
RBMS1	-7.92806	significant
RBMX	3.17978	significant
SDE2	2.28122	significant
SFPQ	1.84411	significant
SIN3A	0.921653	non-significant
SNIP1	0.625001	non-significant
SNRNP70	0.0337597	non-significant
SON	2.43729	significant
SPEN	1.97404	significant
SRRM1	2.30078	significant
SRRT	0.879496	non-significant
SRSF1	2.39544	significant
SRSF3	1.21079	significant
SRSF4	1.11765	significant
SRSF7	1.94189	significant
SRSF9	1.11526	significant
SYNCRIP	2.93864	significant
TAF15	1.76844	significant
TARDBP	2.36931	significant
TFIP11	-1.40649	significant
THOC1	2.14453	significant
THRAP3	0.914001	non-significant
TIAL1	0.620985	non-significant
TOE1	1.15321	significant
TRIM24	3.62763	significant
U2AF1	-0.32414	non-significant
U2AF1L5	1.07961	significant
U2AF2	1.18824	significant
WBP11	1.20417	significant
WDR77	2.04453	significant
YBX1	2.02049	significant
YBX2	0.339229	non-significant
YBX3	-1.66753	significant
ZC3H10	-1.45816	significant
ZC3H11A	0.965992	non-significant
ZC3H4	0.222435	non-significant
ZFR	2.0266	significant
ZMAT2	-0.785519	non-significant
ZMAT5	-1.94052	significant
ZMYM3	2.26748	significant
ZNF131	1.41577	significant
ZNF207	1.42019	significant
ZNF326	2.43457	significant
ZNF346	-0.173823	non-significant
ZNF638	1.19295	significant

## Sheet: Table S3 
Table S3. The logFC of two level co-regulated genes of DRBP-SF in CML. In differential gene analysis, the expression levels of two-level co-regulated genes in CML were significantly alternated.
DRBP-SF	Two-level co-regulated genes of DRBP-SF	The logFC of co-regulated genes in differential gene analysis of CML
HNRNPK	AGRN	6.24921
HNRNPK	AK6	4.25778
HNRNPK	ALDH1A2	8.56181
HNRNPK	ARAP1	-2.57256
HNRNPK	ARL1	3.17346
HNRNPK	ASNS	4.17606
HNRNPK	BZW2	3.75561
HNRNPK	CMBL	6.91516
HNRNPK	CPED1	8.89266
HNRNPK	DHRS11	4.39554
HNRNPK	EIF4H	2.11459
HNRNPK	EZH1	-2.20804
HNRNPK	GAR1	3.1752
HNRNPK	GMNN	4.99084
HNRNPK	GPR108	-2.56021
HNRNPK	HDDC2	3.69701
HNRNPK	HEPH	8.78717
HNRNPK	HMGCS1	6.81494
HNRNPK	KRT18	7.67963
HNRNPK	LINC01088	8.11356
HNRNPK	METTL5	4.01704
HNRNPK	ORC6	5.64657
HNRNPK	PAXIP1	2.74959
HNRNPK	PRAME	14.0808
HNRNPK	R3HDM4	-2.83644
HNRNPK	RNASEK	-2.84353
HNRNPK	RPL7L1	3.2846
HNRNPK	SMYD3	4.93618
HNRNPK	SNHG3	3.79708
HNRNPK	SNHG4	5.71828
HNRNPK	SSB	4.71094
HNRNPK	STAR	7.79552
HNRNPK	TCIRG1	-3.89778
HNRNPK	THOC2	3.34908
HNRNPK	TJP1	6.6036
HNRNPK	UCA1	10.7204
HNRNPK	WWC2	4.80354
HNRNPL	ACACA	4.67783
HNRNPL	ANKS6	3.69223
HNRNPL	ARAP1	-2.57256
HNRNPL	BRIX1	4.56022
HNRNPL	CDC42BPA	7.01
HNRNPL	CLCC1	2.95278
HNRNPL	CPED1	8.89266
HNRNPL	DGCR8	3.32278
HNRNPL	DNAJC21	3.14718
HNRNPL	DNMT3B	8.41624
HNRNPL	ECM1	5.13182
HNRNPL	EIF3M	2.82102
HNRNPL	EIF4H	2.11459
HNRNPL	ELP2	2.87921
HNRNPL	FDPS	3.25196
HNRNPL	FMNL1	-4.22836
HNRNPL	KNTC1	4.15756
HNRNPL	METTL5	4.01704
HNRNPL	MGAT1	-2.59106
HNRNPL	NASP	3.42317
HNRNPL	NBEAL2	-2.69904
HNRNPL	OLA1	3.49468
HNRNPL	PTGER3	6.507
HNRNPL	RAC3	5.87699
HNRNPL	RPL7L1	3.2846
HNRNPL	SNHG3	3.79708
HNRNPL	TMUB2	-2.65377
HNRNPL	TUSC3	8.80146
HNRNPL	UQCRH	4.51079
HNRNPL	VWDE	10.3325
HNRNPL	WNK4	7.42566
NONO	AGRN	6.24921
NONO	ARHGAP6	5.3652
NONO	ASAP3	4.90665
NONO	ASNS	4.17606
NONO	BLMH	2.94777
NONO	BTNL9	6.42984
NONO	CKB	5.94394
NONO	DAP3	2.22917
NONO	DHRS11	4.39554
NONO	DNAH14	6.2996
NONO	EIF4H	2.11459
NONO	ELP2	2.87921
NONO	EZH2	4.84272
NONO	FADS1	6.8035
NONO	FBXO22	2.88596
NONO	FDFT1	3.61549
NONO	GABRE	10.5402
NONO	GART	4.64942
NONO	KRT18	7.67963
NONO	KRT8	9.50537
NONO	NAE1	4.25133
NONO	ORC6	5.64657
NONO	PCCB	2.91473
NONO	PDCD2	3.02801
NONO	PSMD5	2.78375
NONO	PTGER3	6.507
NONO	PYCR1	7.32409
NONO	RAC3	5.87699
NONO	SERHL2	3.64252
NONO	SLC16A1	5.84187
NONO	SPTBN2	5.93608
NONO	SSX2IP	4.51356
NONO	STAR	7.79552
NONO	TRIT1	3.79266
NONO	YDJC	4.02911
TARDBP	ACSM3	7.70919
TARDBP	AGRN	6.24921
TARDBP	AHCYL1	2.44598
TARDBP	AIG1	3.99621
TARDBP	ALDH1A2	8.56181
TARDBP	ANKRD13D	-3.86176
TARDBP	ANKS6	3.69223
TARDBP	ARHGAP4	-3.00546
TARDBP	ARHGAP6	5.3652
TARDBP	ARL1	3.17346
TARDBP	ARPC2	-2.58973
TARDBP	ASAP3	4.90665
TARDBP	ASNS	4.17606
TARDBP	BCOR	4.78942
TARDBP	BLMH	2.94777
TARDBP	BTNL9	6.42984
TARDBP	C1orf109	3.12875
TARDBP	CA8	6.67173
TARDBP	CALU	5.30561
TARDBP	CAMTA2	-2.69646
TARDBP	CAPRIN1	2.83338
TARDBP	CDC45	7.83205
TARDBP	CDC6	5.87026
TARDBP	CELSR2	4.60217
TARDBP	CENPH	5.26492
TARDBP	CEP57L1	4.45538
TARDBP	CKB	5.94394
TARDBP	CLCC1	2.95278
TARDBP	CMBL	6.91516
TARDBP	CTSA	-2.7171
TARDBP	DCUN1D5	4.22168
TARDBP	DGCR8	3.32278
TARDBP	DHRS11	4.39554
TARDBP	DLAT	4.23318
TARDBP	DNAH14	6.2996
TARDBP	DNAJC2	3.13386
TARDBP	DNAJC21	3.14718
TARDBP	DNMT3B	8.41624
TARDBP	EGLN2	-2.34685
TARDBP	EI24	3.38641
TARDBP	EIF2S3	2.50707
TARDBP	EIF4H	2.11459
TARDBP	ELP2	2.87921
TARDBP	EME1	5.27383
TARDBP	EZH1	-2.20804
TARDBP	EZH2	4.84272
TARDBP	FADS1	6.8035
TARDBP	FASN	6.50592
TARDBP	FBXO22	2.88596
TARDBP	FDFT1	3.61549
TARDBP	FGFR3	6.98642
TARDBP	GABARAP	-3.32753
TARDBP	GALNT12	5.32903
TARDBP	GART	4.64942
TARDBP	GGCT	3.87843
TARDBP	GMNN	4.99084
TARDBP	GMPS	3.77905
TARDBP	GPSM3	-5.21536
TARDBP	HBA2	-8.92487
TARDBP	HMGCS1	6.81494
TARDBP	HSPG2	7.01758
TARDBP	IGF2BP3	8.0483
TARDBP	IKBKB	-2.05304
TARDBP	INPP5K	-3.64158
TARDBP	KCNAB2	-5.30395
TARDBP	KNTC1	4.15756
TARDBP	KRT18	7.67963
TARDBP	KRT8	9.50537
TARDBP	LRCH4	-2.92974
TARDBP	LRPPRC	4.22144
TARDBP	MAX	-2.36883
TARDBP	MBD6	-3.55465
TARDBP	MDK	7.37548
TARDBP	METTL5	4.01704
TARDBP	MKRN3	6.60041
TARDBP	MVP	-7.0291
TARDBP	NAE1	4.25133
TARDBP	NASP	3.42317
TARDBP	NBEAL2	-2.69904
TARDBP	NCBP2	2.41748
TARDBP	NDEL1	-3.47539
TARDBP	NDUFA5	4.81494
TARDBP	NET1	5.28104
TARDBP	NT5C2	-2.57231
TARDBP	ORC6	5.64657
TARDBP	PAICS	5.66284
TARDBP	PCCB	2.91473
TARDBP	PDCD2	3.02801
TARDBP	PGM3	4.29395
TARDBP	PHYKPL	-2.94097
TARDBP	PNCK	7.07871
TARDBP	PNPLA6	-3.45408
TARDBP	PRAME	14.0808
TARDBP	PSMD11	2.1938
TARDBP	PSMG1	4.3217
TARDBP	PTK2B	-2.66038
TARDBP	PYCR1	7.32409
TARDBP	R3HDM4	-2.83644
TARDBP	RAC3	5.87699
TARDBP	RANBP1	4.82093
TARDBP	RBM28	3.29135
TARDBP	RFC5	3.37391
TARDBP	RPL7L1	3.2846
TARDBP	S100A6	-5.85466
TARDBP	SBNO2	-3.65828
TARDBP	SEH1L	3.62934
TARDBP	SERHL2	3.64252
TARDBP	SIPA1	-3.73823
TARDBP	SLC16A1	5.84187
TARDBP	SLC25A1	4.1926
TARDBP	SMYD3	4.93618
TARDBP	SNHG3	3.79708
TARDBP	SNHG4	5.71828
TARDBP	SNRPE	4.07933
TARDBP	SPTBN2	5.93608
TARDBP	SQLE	6.81591
TARDBP	SSB	4.71094
TARDBP	STX4	-2.47927
TARDBP	TCIRG1	-3.89778
TARDBP	THOC2	3.34908
TARDBP	TNIP1	-2.6329
TARDBP	TSR1	3.19644
TARDBP	TSSC2	7.69341
TARDBP	U2SURP	3.48691
TARDBP	UNC119	-2.93674
TARDBP	USP4	-2.55341
TARDBP	VWDE	10.3325
TARDBP	WWP2	-2.17963
TARDBP	YDJC	4.02911
TARDBP	ZFPM2	7.13544
TARDBP	ZMYND8	4.20237
TARDBP	ZNF74	3.5904

## Sheet: Table S4
Table S4. DNA and RNA binding motif and mode between HNRNPK and its co-regulated genes in model I. Table S4 contains 3 DNA binding motifs and 3 RNA binding motifs of HNRNPK, and includes whether there are three motifs on each co-regulated gene, if there is at least one of the motifs, we consider that HNRNPK is directly bound to this co-regulated gene.
Gene Symbol	DNA binding motif and mode of HNRNPK				RNA binding motif and mode of HNRNPK
	TCYYTCCYTCCCTYC-MEME-1	YCCCTCCC-STREME-1	TWWDWTTTADTATTT-MEME-2	HNRNPK binding mode	M026_0.6-hnRNPK(CCAWMCC)	CCCCAUCCCCAN-STREME-2	M177_0.6-PCBP1(CCWWHCC)	HNRNPK binding mode
AGRN	YES	YES	YES	direct binding	NO	NO	NO	indirect binding
AK6	YES	YES	NO	direct binding	NO	NO	NO	indirect binding
ALDH1A2	YES	YES	NO	direct binding	NO	YES	NO	direct binding
ARAP1	NO	YES	NO	direct binding	NO	YES	NO	direct binding
ARL1	YES	YES	NO	direct binding	NO	NO	NO	indirect binding
ASNS	YES	YES	NO	direct binding	NO	NO	NO	indirect binding
BZW2	YES	YES	NO	direct binding	NO	NO	NO	indirect binding
CMBL	YES	YES	YES	direct binding	NO	NO	NO	indirect binding
CPED1	YES	YES	YES	direct binding	NO	YES	NO	direct binding
DHRS11	YES	YES	NO	direct binding	NO	YES	NO	direct binding
EIF4H	YES	YES	NO	direct binding	NO	NO	NO	indirect binding
EZH1	YES	YES	NO	direct binding	NO	NO	NO	indirect binding
GAR1	YES	YES	YES	direct binding	NO	NO	NO	indirect binding
GMNN	NO	YES	NO	direct binding	NO	NO	NO	indirect binding
GPR108	YES	YES	NO	direct binding	NO	NO	NO	indirect binding
HDDC2	YES	YES	NO	direct binding	NO	NO	NO	indirect binding
HEPH	YES	YES	NO	direct binding	NO	NO	NO	indirect binding
HMGCS1	YES	YES	NO	direct binding	NO	YES	NO	direct binding
KRT18	NO	YES	NO	direct binding	NO	NO	NO	indirect binding
LINC01088	YES	YES	NO	direct binding	NO	NO	NO	indirect binding
METTL5	YES	YES	YES	direct binding	NO	NO	NO	indirect binding
ORC6	YES	YES	NO	direct binding	NO	NO	NO	indirect binding
PAXIP1	YES	YES	NO	direct binding	NO	NO	NO	indirect binding
PRAME	YES	NO	YES	direct binding	NO	NO	NO	indirect binding
R3HDM4	YES	YES	NO	direct binding	NO	NO	NO	indirect binding
RNASEK	YES	YES	NO	direct binding	NO	NO	NO	indirect binding
RPL7L1	YES	YES	NO	direct binding	NO	NO	NO	indirect binding
SMYD3	NO	YES	NO	direct binding	NO	YES	NO	direct binding
SNHG4	YES	YES	NO	direct binding	NO	NO	NO	indirect binding
SSB	YES	YES	YES	direct binding	NO	NO	NO	indirect binding
STAR	YES	YES	YES	direct binding	NO	NO	NO	indirect binding
TCIRG1	YES	YES	NO	direct binding	NO	NO	NO	indirect binding
THOC2	YES	YES	NO	direct binding	NO	NO	NO	indirect binding
TJP1	YES	YES	NO	direct binding	NO	NO	NO	indirect binding
UCA1	NO	NO	NO	indirect binding	NO	NO	NO	indirect binding
WWC2	YES	NO	NO	direct binding	NO	NO	NO	indirect binding

## Sheet: Table S5
Table S5. The domain, position and function of HNRNPK, HNRNPL, NONO and TARDBP
Gene symbol	Domain	Position	Function
HNRNPK	ROKNT	1-43	Including the KH1 domain
	KH1	44-105	RNA binding domain, can also bind ssDNA
	KH1	146-211
	KH1	389-453
HNRNPL	RRM1	104-162	RNA binding domain, can also bind ssDNA
	RRM5	356-480
	RRM8	184-270
NONO	RRM1	76-140	RNA binding domain, can also bind ssDNA
	RRM1	150-217
	NOPS	221-272	C-terminal to the RNA recognition motifs (RRMs)
TARDBP	TDP43N	4-77	DNA binding domain
	RRM1	106-172	RNA binding domain, can also bind ssDNA
	RRM1	193-243

## Sheet: Table S6
Table S6. Co-regulated genes of HNRNPK in three regulatory model.
Two-level co-regulated genes of HNRNPK in regulatory model I	Co-regulated genes between HNRNPK and NCBP2 in regulatory model Ⅱ	Co-regulated genes between HNRNPK and SSB in regulatory model Ⅱ	Co-regulated genes between HNRNPK and SAFB in regulatory model Ⅲ
CPED1	ABCA7	TFPI	ICAM5
METTL5	ABCD4	RBM5	NMU
EIF4H	AC104389.28	LUC7L	DNMT3B
RPL7L1	ACSS2	ZNF207	PRAME
ARAP1	ACTB	LETMD1	AGRN
PRAME	ACTN4	ZC3H11A	FASN
UCA1	ADD3	BCAT1	ZYG11A
ALDH1A2	AK6	HDAC7	CALU
HMGCS1	AKT1	RPL18	DKC1
LINC01088	ALDH1A2	BTBD1	VGF
ASNS	ANAPC5	MTHFD2	RAC3
AGRN	ANKS6	UFD1L	FOXH1
BZW2	AP1G2	TCF3	UCA1
WWC2	APEH	DAZAP1	PKP3
GMNN	ARAP1	NRD1	STRIP2
SSB	ARFIP2	VDAC3	CPED1
HEPH	ASNS	AK6	ACAT2
TJP1	ASXL1	SNX5	ALDH1A2
AK6	ATAD3B	HNRNPC	GART
DHRS11	ATF7IP2	HDAC6	FADS1
PAXIP1	BSDC1	TPTEP1	HOXB9
ARL1	C10orf128	CCNB1IP1	BCOR
HDDC2	C7orf50	INTS9	ASIC4
SMYD3	C8orf59	ASAH1	GTPBP4
SNHG4	CAPZA1	MED25	FGFR3
CMBL	CARS	VEGFA	NCBP2
ORC6	CCHCR1	EEF1B2	SQLE
THOC2	CCNL2	SRSF11	LRRC8E
GAR1	CCT7	CD46	TRIM24
STAR	CD46	HNRNPA2B1	EZH2
KRT18	CDCA7	PRICKLE4	PSMG1
R3HDM4	CHEK2	RBCK1	CBX2
TCIRG1	CIAO1	PCID2	ANKMY2
GPR108	CKLF	UBR4	GATA2-AS1
EZH1	CLASRP	HP1BP3	IGF2BP3
RNASEK	COPE	SAT1	NCKAP1
	CPNE1	ACTN4	CRKL
	CRBN	SLC6A8	SEH1L
	CRELD1	MPP1	C22orf39
	CRYBB2P1	RBM39	MRPL40
	CTD-3214H19.4	ZRANB2	KRT8
	DAZAP1	TMEM165	RHOBTB3
	DCAF8	HNRNPA1	TMEM97
	DCTD	GLUL	NSUN2
	DCTN2	NUPL2	BZW2
	DNAJC7	TRA2B	TRIT1
	DNM1	RABGGTB	NASP
	EBP	METTL5	PDCD2
	EEF1D	SSB	TSR1
	EIF4G2	RPS27A	BAG2
	EIF4H	RPS3A	ZNF584
	EML2	KDM6A	SATB2
	ERMARD	ARFGAP2	GLO1
	FAM118A	CDK19	ITPKA
	FANCI	EIF4A2	ASNS
	FBXO9	THEM4	ZIC2
	FLNA	GPBP1L1	GOLIM4
	FNBP4	APEH	SP6
	FXR1	CMBL	THUMPD3
	G3BP1	PCF11	TIMM17A
	GABRE	TAF1D	SCG3
	GAK	ATF7IP2	LAPTM4B
	GAR1	ZNF692	AMHR2
	GLTSCR2	GTPBP2	MTIF2
	GMNN	LRRC75A-AS1	IGSF3
	GNAS	ANXA2	LEPR
	GORASP1	PRAME	ARHGAP21
	GPI	ARAP1	MSH6
	GRAMD1A	PCBP2	TUSC3
	GRHPR	TMEM116	SMARCC1
	GTF2I	BAG6	MEIS2
	GTPBP2	AP1G2	KLHL23
	H2AFY	CCDC144NL-AS1	ZNF280B
	HDAC6	LINC01184	ZNF74
	HDAC7	MALAT1	NDC1
	HEXA	RP11-872D17.8	DAP3
	HMBOX1	CNPY2	SCARB1
	HMGCS1	RP11-169F17.1	PYCR1
	HMGN1	SNHG4	BTNL9
	HNRNPA1		NAE1
	HNRNPC		MIPOL1
	HNRNPL		NUP107
	HNRNPM		TPD52L1
	HP1BP3		SSB
	IARS		SYNCRIP
	ISOC2		SNRPG
	IST1		FDPS
	ITGB3BP		SKP2
	JPX		WWC2
	KDM6A		DNAH14
	KIF23		HSPB11
	KIFC3		RELN
	KRT18		ATP7B
	LETMD1		SLC10A4
	LINC00470		UCHL5
	LINC01002		RHEB
	LMBR1L		FH
	LONP1		FSCN1
	LRPPRC		ACVR2B
	LRRC75A-AS1		TJP1
	LSS		PPP1R26-AS1
	LTBP4		SMYD3
	LUC7L		PNCK
	LYPLA2		NQO1
	LZTR1		XPO5
	MAZ		FAM178B
	MECR		ZNF311
	MED24		MSH2
	MED25		LRP12
	METTL5		GCSH
	MLXIP		CEP85
	MORF4L2		GAL
	MPP1		RPL7L1
	MSH5		OSBP
	MVD		AIG1
	MYL4		NET1
	N4BP2L2		MEX3A
	NAP1L1		RBM28
	NDUFB3		SPTBN2
	NDUFV3		PPP1R26
	NKTR		SCIN
	NQO2		NAA15
	NRD1		SMIM13
	P4HB		METTL5
	PAFAH1B1		GNL2
	PARP6		GTF3C4
	PCBP1-AS1		TUBA1C
	PCBP2		GORASP2
	PCF11		KDM1A
	PCGF5		AFG3L2
	PCID2		HSPA4
	PFKL		SLC16A1
	PHB		TWSG1
	PKP4		B4GALNT1
	PLD3		URB2
	POLD4		PLA2G12A
	PPIL2		ZMYM4
	PPP6R2		AK6
	PRKCSH		NUDCD2
	PRMT1		DONSON
	PRPF3		PPIL1
	PSMA3		GMNN
	PSME2		FAT1
	PSME4		SNHG4
	QRICH1		ELP2
	RAB11A		DNAH8
	RABGGTB		DFFA
	RBCK1		BOLA3
	RBM39		UQCRH
	RBM5		SNRPD1
	RBMX		CCDC8
	RCSD1		IARS2
	RELA		CEP57L1
	RNASET2		ZFPM2
	RNH1		SSBP1
	RPL15		DHRS11
	RPL32P3		PAXIP1
	RPS6KB2		XPR1
	RSRC2		RCOR2
	SAT1		CKB
	SEMA4C		GMPS
	SEPT6		CHAF1B
	SERBP1		CRNDE
	SLC25A37		KCNK5
	SLC26A6		PTPRH
	SLC6A8		MRPS30
	SMARCE1		CENPN
	SMG9		RAD50
	SNRNP25		IPO7
	SNRNP70		POLR3G
	SNX5		SNHG3
	SP3		CAPRIN1
	SREBF2		CPEB1
	SRRM1		PRIM1
	SRSF11		CLCC1
	STARD3		YWHAG
	STK25		DUS4L
	STXBP2		PTGR2
	SUV420H2		FGFR4
	TACC3		FBXO22
	TAF1D		QSER1
	TBC1D9B		SLC25A21
	TCERG1		CMBL
	TCF3		THOC2
	TCIRG1		CCT8
	TFRC		RHPN2
	THEM4		SLC7A11
	THOC1		UHRF1BP1
	THOP1		NUP133
	TIA1		HOXB4
	TLN1		ALDH1B1
	TMC6		KIAA1522
	TMEM116		STIL
	TMEM165		MRPS16
	TMEM63B		KCNN1
	TRA2B		MCUR1
	UBE2Z		BLMH
	UBE3A		TFB2M
	UPF3A		BOLA3-AS1
	UROD		HSPG2
	VDAC3		MRPL30
	VEGFA		TEAD1
	WDR45		LRP5
	WSB1		KCNMB3
	ZC3H11A		ADAMTS14
	ZNF207		FBXO5
	ZNF638		WDHD1
	ZNF655		CDC45
	ZNF692		PPP1R14C
	ZNF714		UBFD1
			MEX3B
			CA8
			SLC25A1
			MAK16
			ABCE1
			EME1
			C1orf109
			CELSR2
			CLDN12
			EEF1E1
			KDELR3
			CDC6
			CAV2
			DNAJC12
			U2SURP
			KIF14
			KRT18
			PCCB
			GAR1
			SPRYD7
			USP48
			HOXB6
			NUP43
			GTF2H3
			GRIN2D
			CETN3
			MRTO4
			PDCD2L
			PPM1E
			TMEM98
			ECM1
			UBA2
			XRCC2
			STAR
			ASAP3

## Sheet: Table S7
Table S7. Target gene lists of four DRBP-SFs in transcription and splicing regulation. Table S7 contains the transcriptional regulation target genes calculated by BETA and the splicing regulation target genes calculated by SURF of the four SFs and the genes that are co-regulated by the two regulatory processes in model I.
HNRNPK-BATE	HNRNPK-SURF	HNRNPK-CO		HNRNPL-BATE	HNRNPL-SURF	HNRNPL-CO		NONO-BATE	NONO-SURF	NONO-CO		TARDBP-BATE	TARDBP-SURF	TARDBP-CO
NMU	CFH	CPED1		MDK	CFLAR	CPED1		NMU	AK2	DNMT3B		RANBP1	CFH	FADS1
FSCN1	SNX11	METTL5		NMU	RBM5	EIF4H		PRAME	SLC25A5	SNHG3		FADS1	KRIT1	GART
DKC1	CFLAR	EIF4H		SNHG3	RPAP3	METTL5		DNMT3B	LUC7L	GART		MRPL40	BAD	DNMT3B
PRAME	TFPI	RPL7L1		RANBP1	GCFC2	RPL7L1		ETV4	SPAG9	FADS1		HOXB9	M6PR	PYCR1
DNMT3B	RBM5	ARAP1		DKC1	AP2B1	ARAP1		RHOBTB3	METTL13	NAE1		PRAME	TFPI	PDCD2
RAI14	PLXND1	PRAME		PYCR1	IFRD1	SNHG3		ALDH1A2	ZNF207	ASNS		C22orf39	RBM5	ASNS
VGF	RPAP3	UCA1		FASN	LUC7L	DGCR8		SNHG3	BTK	BTNL9		GART	AK2	BTNL9
FOXH1	PAFAH1B1	ALDH1A2		ASIC4	CDK11A	RAC3		GART	AKAP8L	SLC16A1		ASIC4	RBM6	AGRN
ZYG11A	MATK	HMGCS1		DGCR8	UBE3C	VWDE		METTL5	PTBP1	PDCD2		DKC1	HCCS	KRT8
PYCR1	ST7L	LINC01088		FGFR3	NCAPD2	ACACA		FADS1	WIZ	DNAH14		ICAM5	DVL2	EZH2
HOXB9	LUC7L	ASNS		CALU	GIPR	TUSC3		UCA1	PPP5C	ORC6		CALU	SLC25A5	NAE1
IGF2BP3	NADK	AGRN		GART	ABHD5	FDPS		ZYG11A	ERCC1	DHRS11		HIC2	LIG3	ARHGAP6
GART	MED24	BZW2		HOXB9	AKAP8L	CDC42BPA		DSG2	PRICKLE3	FDFT1		ZMYND8	ACSM3	KRT18
CPED1	CSDE1	WWC2		DNMT3B	PPP5C	NASP		HOXB9	SLC25A39	KRT8		ALDH1A2	AC004381.6	DNAH14
NUP155	ZNF207	GMNN		RHOBTB3	PRICKLE3	BRIX1		GABRE	DDX11	CKB		PAICS	SPPL2B	SNHG3
UCA1	NCAPD2	SSB		ZYG11A	RNF14	WNK4		SEH1L	CAPN1	EZH2		DNMT3B	KMT2E	PCCB
NCKAP1	LYPLA2	HEPH		RAC3	SLC30A9	ELP2		MTX2	MDH1	PYCR1		VWDE	ITGA2B	FDFT1
ALDH1A2	LARS2	TJP1		CPED1	RNH1	DNAJC21		CALU	BID	RAC3		FSCN1	OSBPL7	DHRS11
PKP3	ERCC1	AK6		PSMG1	PHF20	OLA1		KLHL23	RNH1	FBXO22		ZYG11A	GGCT	FBXO22
NASP	RNF14	DHRS11		FADS1	ZCCHC8	CLCC1		VWDE	NCAPH2	AGRN		RFWD3	DBF4	SLC16A1
STRIP2	TACC3	PAXIP1		AGRN	ATP6V0A1	UQCRH		RFWD3	BRD9	KRT18		PYCR1	IFRD1	ELP2
FADS1	POLA2	ARL1		ALDH1A2	FAM65C	EIF3M		NAE1	HMGB3	ASAP3		CPED1	ELAC2	EIF4H
PAICS	CAPN1	HDDC2		C22orf39	ATP6V1H	PTGER3		AK6	RANBP3	BLMH		DSG2	PAFAH1B1	CKB
TRIM24	MDH1	SMYD3		SLC25A1	TSPAN17	ANKS6		CPED1	PNPLA6	SPTBN2		SEH1L	KIAA0100	ORC6
CALU	SLC30A9	SNHG4		RFWD3	RSF1	KNTC1		CDC42BPA	EDC4	EIF4H		ACAT2	LUC7L	BLMH
HBE1	GLT8D1	CMBL		VWDE	R3HDM1	ECM1		STRIP2	PNKP	ARHGAP6		HMGCS1	DNAJC11	RAC3
EZH2	NLRP2	ORC6		PAICS	LETMD1	FMNL1		TMEM209	TRIT1	ELP2		CRKL	CDK11A	SPTBN2
HMGCS1	RNH1	THOC2		SP6	PTGER3	NBEAL2		TET1	ARHGAP6	PCCB		HBE1	NADK	YDJC
EI24	RNASET2	GAR1		ACACA	MAPK9	TMUB2		GCSH	NEDD4L	SERHL2		CDC45	SYPL1	SERHL2
C22orf39	BRD9	STAR		PKP3	TTC17	MGAT1		ACACA	PTGER3	YDJC		CEP85	SPAG9	ASAP3
SQLE	HMGB3	KRT18		TUSC3	PHPT1			LAPTM4B	RAD51	GABRE		DGCR8	CRY1	RANBP1
LRRC8E	ATP6V0A1	R3HDM4		DARS2	OPN3			IGF2BP3	TTC17	TRIT1		NASP	MED24	PRAME
RAC3	EDC4	TCIRG1		TRIT1	MRPL43			EI24	MRPL43	SSX2IP		LRRC8E	CSDE1	CALU
ASIC4	OFD1	GPR108		FOXH1	ZFR			MSH6	PPP1R12A	PSMD5		CDC42BPA	UBE3C	ZMYND8
HSPB11	POLR2B	EZH1		FSCN1	PPP1R12A			ACAT2	ZC3H11A	PTGER3		ACSM3	MLXIPL	ALDH1A2
RFWD3	MAP4	RNASEK		ACSM3	ZC3H11A			ANKMY2	MPC1	DAP3		UQCRH	METTL13	PAICS
FGFR3	TSPAN17			MRPL40	TARBP1			SSB	HDAC7	STAR		PDCD2	ZNF207	VWDE
ACAT2	R3HDM1			FDPS	YBX3			ASIC4	CS			STRIP2	STARD3NL	SEH1L
CBX2	CLPTM1L			EI24	WNK1			UQCRH	RPL18			ZNF74	NCAPD2	HMGCS1
ZMYND8	LIMA1			CDC42BPA	CCAR1			NCKAP1	ISOC2			ANKMY2	BTK	CDC45
SNHG3	LETMD1			RFC4	HDAC7			ZNF280B	CNN2			ASNS	ABHD5	DGCR8
RHOBTB3	PLEKHA5			ACAT2	GPBP1			NET1	ABCA7			RHOBTB3	AKAP8L	NASP
KLHL23	TTC17			ZNF584	ISOC2			NUP155	PMS1			EI24	PTBP1	ACSM3
FDFT1	ANAPC4			ANKMY2	CASP8			GTPBP4	WDR18			SCG3	WIZ	ZNF74
AFG3L2	USP36			CBX2	BORCS8-MEF2B			CSE1L	ASB1			TSSC2	PPP5C	EI24
SEH1L	SEC61A1			IGF2BP3	MTHFD2			LINC01088	PKM			THUMPD3	BRCA1	TSSC2
THUMPD3	PPP1R12A			LRRC8E	ELOVL1			FSCN1	IDH3G			TRIM24	ERCC1	CELSR2
TRIT1	ZC3H11A			STRIP2	IDI1			C22orf39	PLEKHH3			CELSR2	PRICKLE3	SSB
TSSC2	WNK1			CDC45	RAB27A			BZW2	FTSJ1			GATA2-AS1	SLC25A39	SQLE
BAG2	BCAT1			RCOR2	POLB			SP6	RAB27A			NUP155	MVP	MDK
GTSF1	HDAC7			NASP	PABPC1			SCARB1	ASNS			ACACA	NUB1	FGFR3
ANKMY2	MON2			SEH1L	TCOF1			ZIC2	PABPC1			PPAT	PGM3	DLAT
FASN	GPBP1			BCOR	RPL31			TRIM24	TCOF1			BTNL9	DDX11	AHCYL1
LINC01088	VMP1			AMHR2	TCF3			ASNS	TCF3			DARS2	TACC3	PSMG1
SCG3	RPL18			MTX2	DAZAP1			BRIX1	DAZAP1			TIMM17A	POLA2	METTL5
AMHR2	ISOC2			BZW2	CYBRD1			BTNL9	MBD3			SP6	BID	PGM3
KDM1A	ABCA7			GATA2-AS1	TFRC			NUDCD2	PDCD2			SSB	MATR3	RBM28
ASNS	BTBD1			GTPBP4	MARK2			GLO1	ADGRL1			BRIX1	GLT8D1	BCOR
CRNDE	HMG20B			SCG3	TRNT1			ZNF584	PTPN18			AK6	SLC38A5	RPL7L1
GLO1	IPO5			SCARB1	IGF2BP2			NASP	TFRC			GTSF1	RALBP1	GMNN
AGRN	MTHFD2			BRIX1	PICALM			CENPN	SREBF1			ZNF311	NLRP2	NET1
SP6	IDI1			EZH2	SRI			MTIF2	ACADVL			SQLE	RNH1	CAPRIN1
CEP85	GRIPAP1			ASNS	EIF4G3			KDM1A	LLGL2			MDK	PHF20	SNHG4
MEX3A	PSME4			MTIF2	ACTB			TBX18	SDHA			DUS4L	RNASET2	DCUN1D5
PSMG1	UFD1L			TBX18	PLD1			PSMG1	TSG101			BZW2	BRD9	ARL1
UQCRH	ASNS			CSE1L	DLG1			AMHR2	ATP2A3			GTPBP4	SNX1	FASN
ZIC2	EIF2B3			GLO1	EXOSC7			RAI14	ENO1			NDC1	TBPL1	TSR1
NUP205	MAP4K4			DNAH14	SPAG5			BAG2	ADD2			TOMM20	BCLAF1	PSMD11
DLAT	TCF3			PUS7	ARHGEF1			SLC16A1	ACTB			STIL	NUP160	GGCT
PDCD2	DAZAP1			TRIM24	DYNC1I2			PDCD2	TRAF4			AMHR2	GRN	IGF2BP3
CDC45	HLTF			DLK1	POLD3			THUMPD3	ARHGEF1			AGRN	FAM13B	LRPPRC
NAE1	CYBRD1			LAPTM4B	PPP2R5C			MRPL40	STXBP2			HOXB6	RANBP3	SLC25A1
BZW2	TFRC			CRKL	MLLT10			ETV1	GTF3C1			RAI14	PNPLA6	NDUFA5
ZNF280B	SREBF1			CEP85	NRD1			RPL7L1	USP33			FGFR3	ZCCHC8	DNAJC2
CRKL	P4HA2			YWHAG	THOC1			XPO5	UBE2A			ZNF280B	UBA6	PNCK
LAPTM4B	ACADVL			CPZ	DNM2			CRKL	NRD1			CSE1L	ATP6V0A1	EME1
PPAT	SMARCE1			AHCYL1	EPB41L2			LRRC8E	VDAC3			GLO1	APBA2	CDC6
FDPS	CLASP1			ICAM5	RIF1			DARS2	THOC1			TUBA1C	GABARAPL2	GMPS
PGM3	ATP2A3			PDCD2	HSP90AA1			PKP3	FDFT1			DLAT	VCL	CA8
CPZ	DPP8			TSR1	PCNP			FAT1	PAFAH1B3			DLK1	ADSS	RFC5
DMD	ZNF638			ADAMTS14	MEF2C			OSBP	DNM2			MRPS16	EDC4	SNRPE
WWC2	ACTB			ROR2	PTPRC			CEP57L1	KEAP1			AHCYL1	PNKP	CEP57L1
SSBP1	PLD1			MSH6	UBA5			TWSG1	KIAA0141			TRIT1	SPDL1	ZFPM2
CAPRIN1	SEC31B			TIMM17A	MRPL22			WWC2	NFE2L1			SATB2	FAM65C	MKRN3
DAP3	MLH1			THUMPD3	APLP2			NDC1	CTTN			SCARB1	RETSAT	KNTC1
TUBA1C	STXBP2			XPOT	CD59			PUS7	MAST2			PSMG1	CUL7	C1orf109
B4GALNT1	SNRPA			SATB2	DDHD2			HACD3	MRPL28			ATAD5	CTNNA1	CENPH
BCOR	PPP2R5C			PPAT	ZFAND6			SMARCC1	ZFAND6			RELN	PHKA2	CLCC1
DARS2	NRD1			GCSH	GNAS			TRIT1	TRIP6			YWHAG	ATP6V1H	DNAJC21
NDC1	VDAC3			CCDC8	KHSRP			PNCK	ADD1			IGSF3	POLR2B	NCBP2
MTIF2	THOC1			FDFT1	ANKRD10			PSMB2	AURKA			TMEM209	KIAA0556	U2SURP
DNAAF5	RIF1			POLR3G	FKBP1A			NUP107	KHSRP			KRT8	ARHGAP6	AIG1
NET1	MEF2C			NAE1	NSFL1C			PAXIP1	ASAP3			MSH6	MAP4	CMBL
NCBP2	KIAA0141			NUP107	SNX5			MRPS16	DNMT3B			TET1	TSPAN17	GALNT12
METTL5	APLP2			SYNCRIP	MAPKAPK5			SATB2	DYNLL1			MOCOS	NOP16	HSPG2
LRCH2	AK6			NET1	ANAPC5			AHCYL1	ANAPC5			METTL5	CLPTM1L	THOC2
TIMM17A	MYNN			ZNF311	GANAB			LINC00958	RPLP0			FOXH1	LIMA1	SMYD3
FH	GNAS			NDC1	PAPOLA			HSPA4L	GANAB			PGBD1	LETMD1	EIF2S3
GTPBP4	SNX5			GGCT	SPG21			NCBP2	ARHGAP4			DONSON	RAD51	ANKS6
RELN	ANAPC5			IARS2	NLRP1			XPOT	LTBP4			EZH2	CYBA	HBA2
PPP1R14C	FUS			ZNF74	HNRNPC			TMEM74B	CCNK			PGM3	SIKE1	GPSM3
NUP107	GRAMD1A			SPRY4	AAAS			MRAP2	ICAM1			ARHGAP21	TTC17	ANKRD13D
CSE1L	HEPH			AFG3L2	CBX5			AFG3L2	PLEKHG2			XPO5	TRAPPC3	SIPA1
SATB2	RBM41			EIF4H	CIRBP			CBX2	EXOC1			GNL2	PHPT1	KCNAB2
SYNCRIP	LTBP4			VGF	HNRNPM			DNAH14	ORC6			NAE1	NOP58	TCIRG1
UCHL5	PAPOLA			KCTD3	KLHL22			UBFD1	OSGEP			LEPR	FAM114A2	MBD6
MRAP2	MRPS33			SLC16A1	SF3A1			SLC10A4	UNC13D			VGF	USP36	MVP
TWSG1	STRN4			ARHGAP6	CRYBB2P1			FH	COMT			KDM1A	MRPL43	GABARAP
XPO5	PABPC4			SMARCC1	PPP6R2			FGFR3	SEC22C			RBM28	GDI2	USP4
DNAH14	CDV3			AK6	THOC5			TJP1	HDAC6			DDX1	PPP1R12A	R3HDM4
TMEM74B	NLRP1			IGSF3	MIEF1			CHAF1B	CDC6			SPRY4	POLR3E	NBEAL2
YWHAG	ORC6			METTL5	GRAP2			TSR1	CBX5			BCOR	ZC3H11A	INPP5K
SCARB1	G2E3			XPO5	DESI1			DUS4L	HOOK2			NR2F2	UNKL	LRCH4
GMNN	HNRNPC			MEX3A	HDAC10			DCUN1D5	PSMD5			MEX3A	PARP12	ARHGAP4
CKB	SEC22C			MOCOS	COCH			TIMM17A	SRPK1			WNK4	TARBP1	CAMTA2
SSB	HDAC6			DHRS11	PSMA3			UCK2	MYO9B			SKP2	SLC2A3	UNC119
MTX2	CREM			SLC25A13	SNW1			IL23R	CEP170B			MEIS2	CCAR1	MAX
TET1	ATP5D			UCHL5	PABPN1			IGSF3	TRMT2A			PUS7	MPC1	PTK2B
ACVR2B	HNRNPM			SLC10A4	DHRS2			LRP12	ZDHHC8			RFC4	BCAT1	PHYKPL
TSR1	ARVCF			RBM28	PSME2			NSUN2	KLHL22			KIAA1522	HDAC7	NDEL1
SMARCC1	KLHL22			FH	CSTF1			NAA35	PPIL2			DFFA	SPAG4	STX4
IGSF3	LZTR1			TMEM74B	NELFCD			POLR2D	TOP3B			RPL7L1	NCKAP1	SBNO2
ZNF311	CABIN1			MRPS30	ARFGAP1			TMEM97	GGA1			ARHGAP6	MRPS35	NT5C2
MSH6	PPIL2			GMNN	HM13			LMLN	HPS4			OSBP	SFSWAP	TNIP1
HEPH	TOP3B			TOMM20	USP14			BCOR	TPTEP1			KRT18	MON2	EZH1
MRPS16	CRYBB2P1			OSBP	MYL12A			ZNF311	FBXO7			DNAH14	GPBP1	WWP2
BTNL9	GGA1			TET1	RIOK3			TUBA1C	MCM5			GMNN	CS	ARPC2
GCSH	GCAT			CPEB1	GABRE			PREPL	SLC25A17			PKP3	VMP1	EGLN2
ICAM5	TPTEP1			PTPRH	RBM3			BOLA3	RANGAP1			NET1	POLD1	PNPLA6
VCX3B	DMC1			WNK4	UGGT2			CYP51A1	SDR39U1			SMARCC1	RPL18	S100A6
TUSC3	PPP6R2			SCIN	PHKB			UBA2	COCH			CBX2	CA11	CTSA
USP14	AP1B1			CSNK2A1	LONP2			SCIN	TELO2			XPOT	ISOC2	IKBKB
PTGFRN	THOC5			PPP1R26-AS1	CCDC113			NQO1	NELFCD			CCT6A	U2AF2
ROR2	GRAP2			CKB	CMC2			OLA1	CDC25B			FH	BORCS8-MEF2B
CCDC8	FAM118A			PNCK	TAF1C			LRPPRC	VAPA			CYP51A1	RFXANK
TJP1	KHNYN			MRPS16	CLCN7			GTF3C4	WDR13			MACC1	TMEM161A
GATA2-AS1	PRMT5			HSPB11	BFAR			MEX3B	CDK16			CAPRIN1	CTSA
SPRY4	CNIH1			TUBA1C	QPRT			DONSON	GABRE			HOXB4	SUGP2
SKP2	PSMA3			NAA35	MAZ			ORC6	RBM3			SNHG4	CNN2
PUS7	ACIN1			GMPS	RAB11A			GGCT	UGGT2			PRRC1	ABCA7
LEPR	CCNB1IP1			POLR2D	TJP1			RAD1	MGRN1			PSMD14	SBNO2
GTF3C4	PSME2			GNL2	ZFAND1			GNL2	VAC14			DCUN1D5	HMG20B
FBXO5	CSTF1			TMEM97	TUSC3			NUP133	CMC2			ARL1	WDR18
SCIN	MTG2			HACD3	KLHDC4			DHRS11	HCFC1R1			RAD1	ZC3H15
PNCK	SLCO4A1			FAM178B	ASAH1			PTK2	TAF1C			OLA1	MTHFD2
KCNN1	ARFGAP1			SSB	HNRNPL			YWHAG	TSC2			FASN	PDE4A
VANGL2	ARFRP1			ACVR2B	PLD3			FDFT1	UBE2I			SNRPD1	NFYC
OSBP	HM13			BAG2	HNRNPUL1			ZMYM4	PIEZO1			CCDC8	ASPM
GNL2	RBFA			FBXO22	CD33			KRT8	GGA2			SCIN	ZNRD1
TMEM97	MYL12A			NUDT21	LIG1			SSX2IP	FAH			IARS2	FECH
GGCT	CEP192			CAPRIN1	BCAT2			RELN	EEF1D			TSR1	PFKP
CEP57L1	STAG2			RAD1	LSR			ICAM5	NUCB1			UCHL5	IDI1
MACC1	SLC35A2			HDDC2	PMPCB			MEX3A	SARS2			PSMD11	EVI5
MEIS2	GABRE			NQO1	STEAP1B			CKB	SNRNP70			PTGFRN	PKM
DDX1	MAGED2			EXTL2	LMBR1			EZH2	PIH1D1			FAT1	TP53BP1
SLC16A1	LYRM1			LEPR	DNAJB6			RFC4	OAZ1			ROR2	RHOA
PGBD1	USB1			GTF3C4	CPED1			PYCR1	TRMT1			AFG3L2	IDH3G
RCOR2	CAPN15			LRPPRC	EIF3B			NUDT21	MED25			WDR43	CBFB
SLC25A13	PIEZO1			DUS4L	PCOLCE			PSMD5	TNNT1			SNHG3	FGFR3
DONSON	MAZ			VANGL2	NRF1			SKP2	RPS16			FBXO45	COASY
EIF4H	RAB11A			KDM1A	PSMA2			CAV2	GPI			TWSG1	PLEKHH3
FGFR4	CTSH			KLHL23	COA1			DNAJC12	AKT2			KDELR3	MEF2A
TOMM20	CEP152			PPP1R26	POLD2			RBM28	PLD3			FAM178B	TBC1D25
RBM28	TJP1			SKP2	EIF4H			XPR1	HNRNPUL1			NUDCD2	GRIPAP1
PPP1R26-AS1	INTS9			PRIM1	DNM1			SLC25A13	TGFB1			TMEM97	ATP11A
CCT8	EEF1D			GRIN2D	PIP5K1B			MRPL30	ATP5SL			KCNK5	IFT80
AK6	MCM4			DONSON	DDX50			MRPS30	GLTSCR2			PCCB	KCNAB2
BOLA3	ASAH1			MEIS2	SEC23IP			GMNN	BABAM1			FDFT1	ATP1B3
CPEB1	HNRNPL			ATAD5	FAM208B			GALNT5	TYK2			MRTO4	RAB27A
SMS	SNRNP70			WSCD2	KPNB1			MSH2	ISYNA1			EXTL2	UFD1L
CLCC1	CLASRP			GOLIM4	RPS6KB1			ZNF74	COPE			DHRS2	CLTCL1
ARHGAP6	DOT1L			FBXO45	CDK5RAP3			UCHL5	NAMPT			GGCT	DGCR2
DHRS11	AES			PSMD11	RAI1			MYH10	NSUN5P2			KLHL23	RNF126
RHEB	MED25			DNAAF5	DPH1			DDX1	EIF3B			IGF2BP3	ST6GALNAC1
ZMYM4	TIMM50			ELP2	NDUFC1			BOLA3-AS1	TAF6			NQO1	GBA2
SLC10A4	FBL			LINC01006	FRG1			LINC01006	TFR2			NUP205	ASNS
XPR1	GPI			BOLA3	HSPA8			NUP205	MOSPD3			BAG2	PABPC1
PAXIP1	PLD3			RAN	FOXRED1			SNRPD1	IMPDH1			LRPPRC	CSNK2A2
ZNF584	PRKD2			GALNT5	ACCS			NR2F2	PLOD3			DHRS11	TCOF1
ARL1	GLTSCR2			LINGO1	C11orf58			RAC3	EZH2			FBXO22	NCK2
CHAF1B	BABAM1			AMOTL1	CHKA			DNAH8	POLD2			MRAP2	MAP4K4
ADH5	BCAT2			CYP51A1	SLC11A2			FBXO5	TBL2			SLC25A1	WDR1
LRP12	PRPF31			GORASP2	CAMKK2			RHEB	EIF4H			MAK16	WBSCR22
SSX2IP	COPE			UBA2	GPN3			GMPS	DNM1			SSX2IP	TCF3
POLR3G	KXD1			CCT6A	VPS29			PTPRS	DVL1			ZNF584	DAZAP1
FAM178B	SMG9			KNOP1	DDX55			FAM178B	HPS1			NDUFA5	MBD3
KRT8	BET1			DNAH8	NOP2			DNAJC21	MAP3K8			NUP133	HLTF
PPIL1	DNAJB6			CHAF1B	PRKAB1			RAD50	UBE2S			NUDT21	FAM50A
AIG1	CPED1			TMEM209	RWDD1			POLR3G	ZMIZ1			DNAJC2	FAM3A
ZFPM2	EIF3B			SCML2	NCOA7			CENPH	PSMD3			CCT8	CPSF1
LMLN	IMPDH1			RFC5	SRSF3			MOCOS	DHX40			PTGER3	PDCD2
NQO1	PLOD3			KCNK5	ZNF451			PTGFRN	CAMTA2			LINC01006	RDH11
MLF1	COA1			DDX1	QKI			FOXH1	BLMH			KCTD3	PTPN18
CLDN12	BCL7B			KRT19	SENP6			CRNDE	PRKAR1A			LARP4	TFRC
GRIN2D	EIF4H			CEP57L1	PRPF4B			IPO7	WSB1			TMEM74B	SREBF1
DNAH8	DNM1			FAT1	SLC29A1			KCNK5	PHF12			MSMO1	SMC1A
OLA1	DOCK8			USP48	FBRSL1			WDHD1	TMEM33			SLC16A1	MARK2
SNRPD1	ZFAND5			ATP7B	ERBB2IP			CLCC1	OCIAD1			PTPRH	CHFR
MRPL40	HPS1			DNAJC21	HARS2			FASN	UBE2D3			ALDH1B1	P4HA2
GALNT5	ATE1			MEX3B	CCNG1			MAP1B	NDUFC1			PNCK	NFATC3
NUDCD2	TSPAN14			OLA1	BRIX1			PPP1R26-AS1	NEIL3			ZMYM4	TRNT1
MSH2	RAD51C			KRT8	TCERG1			LEPR	HSPA8			EME1	ACADVL
KCNK5	EZH1			C1orf109	HMGXB3			CAPRIN1	ATG2A			FDPS	SDHA
HDDC2	WSB1			TWSG1	SMC4			TMEM41A	ST3GAL4			CDC6	IGF2BP2
PDCD2L	NAT9			NUP43	SLC25A36			RPF2	ANAPC15			ELP2	PICALM
ZNF74	PHF12			MYEOV	TFDP2			ATAD5	EIF4G2			GMPS	EED
GMPS	GAR1			PPIL1	PDCD10			FBXO22	MDK			CHAF1B	NCBP3
UBA2	DHX15			CRNDE	ACAP2			HDDC2	CARS			HACD3	SLC24A1
MNS1	FNBP4			FGFR4	TFG			MAK16	SLC11A2			PPIL1	ZZEF1
TEAD1	EIF4G2			NOSTRIN	ABHD14A-ACY1			SLC7A11	MVK			MLF1	ENO1
ASAP3	ACCS			MAP1B	NKTR			CALB1	ATP5B			CCDC113	EIF4G3
SLC25A21	CARS			SSX2IP	MOB1A			SYNCRIP	KRT18			GALNT5	ZNF638
ARHGAP21	NUP98			UCK2	TTL			FGF2	GPN3			EIF4H	ADD2
RAD50	TCIRG1			TMEM41A	GTF3C2			ADAL	ALDH2			MRPL30	MARK3
CHML	RSRC2			ORC6	CCDC88A			SNHG4	OGFOD2			NSUN2	ACTB
NOSTRIN	KRT18			CLCC1	USP34			GAL	CPSF6			ACVR2B	WDR62
RAD18	VPS29			SNHG4	CCT4			PGBD1	GAPDH			POLR2D	EXOSC7
TBX18	ARHGDIB			MRTO4	TIA1			AGRN	COPS7A			MSH2	REXO2
LINGO1	NOP2			LRP5	PARK7			QSER1	SRSF9			TPD52L1	BAZ2A
DUS4L	TPI1			RAD50	AMPD2			UHRF1BP1	RWDD1			TOMM5	MLH1
CALB1	SRSF9			SLC25A21	SRSF4			KRT18	MRPL18			CA8	SPAG5
ATAD5	HDDC2			MIPOL1	ATP5F1			CETN3	PHF1			NOSTRIN	TRAF4
NDUFA5	FBXO9			HSPA4L	IVNS1ABP			ASAP3	QKI			URB2	NT5C2
KIAA1522	GMNN			SNRPD1	MIIP			NAA15	SLC29A1			FGFR4	ARHGEF1
ALDH1B1	VEGFA			UQCRH	CRYZ			PTGER3	HARS2			DNAH8	STXBP2
BOLA3-AS1	HMGCS1			PCCB	TSNAX			USP48	HMGCS1			GCSH	GTF3C1
ATP7B	SUB1			NUP133	LGALS8			TTF2	NNT			KRT19	USP33
QSER1	BRIX1			FGF2	CD46			GALNT12	CCNG1			RFC5	SNRPA
MRTO4	H2AFY			NCBP2	AKR1A1			CHML	TARS			PAXIP1	LRCH4
SMYD3	TCERG1			RBM20	MTFR1L			DNAJC2	H2AFY			VANGL2	FAM76B
FBXO22	ZNF346			ZMYM4	ESYT2			BLMH	TCERG1			SNRPE	UBE2A
COA7	CRBN			QSER1	MYB			SPTBN2	BNIP1			USP14	PPP2R5C
TMEM209	UBE3A			MECOM	GDA			MCUR1	PCCB			PPP1R26-AS1	MLLT10
NSUN2	TFDP2			DFFA	PHF19			STIL	SCAP			CEP57L1	NRD1
PPM1E	PFKFB4			BOLA3-AS1	DENND1A			EIF4H	ABHD14A-ACY1			B4GALNT1	VDAC3
SNHG4	PRKAR2A			TPD52L1	HOXB3			TOM1L1	NKTR			WWC2	PCM1
CMBL	ECT2			STIL	TCP1			WDR43	EIF4G1			ZFPM2	THOC1
PTK2	FXR1			EIF3M	ETF1			CPEB1	ACTR3			CALB1	REXO1
POU4F1	GORASP1			RPL7L1	KDM3B			FBXO45	MPV17			DAP3	FDFT1
MRPS30	ABCC5			PGBD1	EPHX2			TYW3	NDUFS7			SSBP1	PAFAH1B3
UBFD1	ABHD14B			MAK16	ADCY7			TEX10	RTN4			HSPB11	KIF22
PPP1R26	SSR3			MCUR1	PSPC1			KCNMB3	STK25			RPF2	DNM2
USP48	NKTR			IPO7	CAT			LRP5	ARID3A			MKRN3	EPB41L2
MIPOL1	EEF1B2			CHML	CLCC1			ARHGAP6	LRRC42			CKB	RIF1
PLA2G12A	DGUOK			PTGER3	RPL21			RDX	RPL22			KNTC1	SMARCA2
ORC6	TTL			MSMO1	RBBP6			URB2	PARK7			GTF3C4	CNOT4
MSMO1	MPV17			MORN4	NAA60			CA8	AMPD2			PBK	HSP90AA1
PTPRH	GTF3C2			PGR	HNRNPA2B1			CCT6A	SRSF4			POLR3G	MEF2C
SNRPE	EIF2B4			CENPH	ARL4A			PPP1R26	UAP1			C1orf109	KIAA0141
LRP5	ELMOD3			PSMD5	CCDC91			MIR17HG	SSX2IP			EEF1E1	WDR70
RDX	EHBP1			SPTBN2	DDX39A			USP14	CD46			LRP5	MRPL22
GOLIM4	STK25			KDELR3	NFE2			SMIM13	SLC2A1			TMEM41A	NFE2L1
NUP133	TIA1			TOM1L1	USP45			ELP2	OSBPL9			CENPH	ITGB5
HOXB6	RPL22			WDR43	AGO2			ADH5	ESYT2			ORC6	XPO1
INTU	SRSF4			CELSR2	IQSEC2			SMC1A	STK11			MAP1B	TNPO1
FAT1	MECR			CDC6	STAMBP			EME1	SPCS2			CLCC1	OXCT1
HSPG2	CAPZA1			HSPA4	NQO2			DAP3	UBN1			HSPA4L	PPIE
UHRF1BP1	GON4L			GALNT12	PRICKLE4			TFB2M	FBXW2			CPEB1	APLP2
MEX3B	IVNS1ABP			FBXO5	LRRFIP1			GATA2-AS1	PHF19			HDDC2	AGBL5
PRIM1	SRSF11			NSUN2	CNOT1			HSPA4	TMEM214			CENPN	SEH1L
GORASP2	CRYZ			RHEB	SEPT6			GORASP2	TARDBP			HSPA4	WDFY1
SMIM13	GNPAT			EEF1E1	SLC25A19			C1orf109	ADCY7			DNAJC21	CTTN
URB1	CD46			WDHD1	THOC2			CEP70	PILRB			HEATR1	DDHD2
CAV2	PRPF3			YDJC	TBC1D20			DFFA	RPL21			FGF2	MAST2
DFFA	B4GALT2			ANKS6	UROD			PDCD2L	ANXA11			ADAL	SEPHS1
STIL	AKR1A1			ACLY	BCL2L12			CDC45	PMS2			NCBP2	ZFAND6
TPD52L1	PRDX1			XRCC2	PRMT1			COA7	DDX54			WDR12	HUWE1
TEX10	PRRC2C			SMIM13	WNK4			ACLY	CENPK			KIF14	ALG9
RPL7L1	DPH5			KIAA1522	CPSF3L			FGFR4	ATG101			BOLA3	TRIP6
CA8	MTFR1L			RDX	MACF1			ALDH1L2	NFE2			CLNS1A	ATXN7L3
WSCD2	DHDDS			STAR	AKAP9			ANKS6	HJURP			U2SURP	PSMC5
KDELR3	NDUFB3			HSPG2	DGCR8			WDR12	METTL8			NUP43	UIMC1
CEP70	TJP2			LONRF2	NDUFA5			KDELR3	DNPEP			QSER1	ADD1
RBFOX2	CNTRL			KCNMB3	ORMDL1			SPRYD7	RNF114			AIG1	SF3B2
HOXB4	DNAL1			LINC00689	HAT1			SNRPG	NQO2			NAA15	GNAS
ELP2	ABCD4			PTPRS	CALML4			PCCB	MBOAT7			IPO7	AURKA
ABCE1	ESRRB			ALDH1L2	ANAPC13			ITPKA	PPDPF			ACLY	KHSRP
C1orf109	TMEM214			HOXB6	DCTD			CLNS1A	SLC25A23			SYNCRIP	ASAP3
TMEM98	HOXB3			ZCCHC7	KRI1			HOXB6	GTF2F1			LINGO1	DNMT3B
ITPKA	CENPL			SCD	ILF3			LONRF2	SH2D3A			EIF3M	ANKRD10
SNRPG	EPC1			HOXB4	DTD2			SMYD3	VASP			MCUR1	SNX5
NUDT12	EXOSC8			KRT18	SGOL1			ERCC6L	RBCK1			CETN3	MAPKAPK5
PTGR2	ETF1			PDCD2L	TNNI3			CMBL	NECAB3			GRIN2D	ANAPC5
SLC25A1	NR2C1			CENPN	ERMARD			GTF2H3	RALY			CEP70	TMEM230
SPTBN2	ARL1			KNTC1	LAMA5			NDC80	PCID2			CMBL	KDM2B
NAA15	PTK2B			ITPKA	PRRC2B			KIF14	CAPNS1			BLMH	RPLP0
WDR43	ADCY7			CAV2	CHMP2A			SERHL2	RBM42			RAC3	PXN
CENPH	PILRB			PLA2G12A	DNMT1			NUP43	BCL2L12			ENPP3	FUS
MKRN3	COPA			CLNS1A	SLC6A8			HOXB4	ASL			PPP1R26	GRAMD1A
PSMD5	ANXA11			PSMB2	MPP1			PPM1E	STAT5A			LCA5	GANAB
DNAJC12	SEPT7			EME1	RBM39			EIF2S3	BECN1			FBXO5	ARHGAP4
MECOM	HNRNPA2B1			ECM1	ATP6V1E1			TMEM98	TRAP1			METAP2	LTBP4
THOC2	ARL4A			FBXO17	SH3BGRL			MRTO4	ELK1			POU4F1	PAPOLA
ADAMTS14	DCAF10			CETN3	CAPN7			KIAA1522	MAP2K2			TYW3	CCNK
GAR1	ZWINT			SNRPG	SLC6A6			PTGR2	CANX			CLDN12	NDUFB2
CELSR2	CIT			KIF14	MGAT1			METAP2	CPSF3L			NDC80	MAEA
IARS2	DDX39A			GTF2H3	LINC00470			LCA5	RAP1B			RFC3	ICAM1
ARHGAP11A	MORF4L2			CMBL	ARFIP2			TIMM8A	LRRC61			RHPN2	STRN4
MRPL30	DNPEP			UHRF1BP1	PNISR			YDJC	HP1BP3			GALNT12	GOLGA3
CDC6	MTRR			ERI2	ANKRD17			XRCC2	PKMYT1			MRPL39	PABPC4
EME1	NQO2			KCNN1	WBP2			STAR	SMARCA4			MYEOV	AARS
CENPN	PRICKLE4			SERHL2	ZRANB2			KCNN1	PMS2P3			MEX3B	EXOC1
HSPA4L	OARD1			UBFD1	FLOT2			EFCAB10	DGCR8			COA7	NLRP1
EIF2S3	LRRFIP1			DEPDC4	NASP			ECM1	MRPS12			UHRF1BP1	ORC6
U2SURP	SEPT6			PPM1E	MUTYH				ARHGAP22			PSMD5	HAUS4
STAR	MSTO1			BLMH	RBM38				DCTD			XRCC2	HNRNPC
EEF1E1	SLC25A23			ASAP3	SRRM1				SEC14L1			KCNN1	UNC13D
ANGPT1	THOC2			NDC80	AGAP3				ABHD17A			RCOR2	MFSD11
KCNMB3	GPR108			TMEM98	ATP13A3				TNNI3			SPTBN2	CDC45
SPRYD7	EML2			EFCAB10	LARS				LDLR			SMIM13	COMT
XRCC2	RBCK1			EIF2S3	ZFC3H1				PRKCSH			APOOL	ECHDC1
PCCB	KDM5C			URB2	NARS				PVRL2			EXO1	LRRFIP2
IPO7	UROD			SLC16A3	FBXO18				APOC1			ZCCHC7	SEC22C
WDHD1	PCID2			ARRB2	RBM17				SAFB2			HSPG2	HDAC6
CLNS1A	CAPNS1			HLA-B	ANKRD16				MRPL34			ITPKA	CDC6
GTF2H3	IRF3			HBA2	PHC2				ACTN4			TFB2M	CBX5
RHPN2	PRMT1			ANKRD13D	ELP2				NDUFA10			THOC2	DHPS
SLC7A11	WNK4			ITGB2	ORC3				SSBP4			UCK2	HOOK2
KIF14	DLGAP5			PTPN6	CD63				UBAC1			DNAJC12	CWF19L1
GRID1	NUP214			ACAP1	HNRNPA1				EXOSC2			PLA2G12A	WAC
ABCA8	MAP2K2			GNAI2	KLHL36				YIPF2			FBXO17	NUBP2
GAL	PIN1			LRRC25	FHOD1				ATG4D			LONRF2	HNRNPH3
EIF3M	UBR4			RXRA	GLUL				ZC3H4			GTF2H3	CDC7
PGR	HP1BP3			R3HDM4	FLNB				SLC6A8			SMYD3	MZF1
NUP43	SIN3B			LSP1	TBRG4				DKC1			YDJC	OCEL1
PSMB2	PKMYT1			TBC1D10C	NMT1				MPP1			SPRYD7	MYO9B
B3GALT1	POR			STK10	SRSF1				SH3BP5			BOLA3-AS1	FBXL19
MCUR1	ALDH1A2			MYO1F	TRA2B				TUBG1			EIF2S3	HNRNPM
ALDH1L2	ANAPC13			SH3BP2	TANK				C1orf159			RAD50	POLR2E
CETN3	DCTD			CCDC88B	SMPD4				STARD3			PSMB2	MKNK2
ERI2	ILF3			FCGRT	GYPC				CC2D1A			WDHD1	TRMT2A
PTPRS	ASH2L			SASH3	GOLGA1				ENOSF1			ANKS6	RANBP1
DEPDC4	ERMARD			EHD1	TMEM14B				LINC00470			ERI2	ZDHHC8
CCDC113	SAT1			HLA-E	FLOT1				ARFIP2			STAR	KLHL22
KRT18	PRKCSH			SSH3	GGH				RAN			GOLIM4	MED15
BLMH	ACTN4			RASGRP2	SLTM				H3F3B			TOM1L1	LZTR1
METAP2	FCHO1			RNF166	CASC5				FLOT2			PPM1E	SMARCB1
TFB2M	EXOSC2			MAP2K3	PARP6				PRMT7			SERHL2	DERL3
HSPA4	SLC6A8			SYTL1	RABGGTB				DAP3			ADAMTS14	BCL2L13
MRPL39	MPP1			TAZ	RTCA				SUV420H2			ERCC6L	CABIN1
LCA5	RBM39			KCNAB2	CENPO				CSNK1G2			SCD	SF3A1
PREPL	ACSS2			MVP	ASCC1				CNDP2			ABCA8	RNF215
MAK16	SLC6A6			GPSM3	RPS24				MACROD1			ZNF850	PPIL2
URB2	PSMC3IP			SLC11A1	DNA2				WDR74			PTGR2	TOP3B
ECM1	STARD3			ATG16L2	METTL5				AGAP3			UBE2Q2P2	DGCR14
EFCAB10	LINC00470			GSDMD	PPIG				ELP2			KCNMB3	CRYBB2P1
ARRB2	ARFIP2			FGR	FASTKD1				TMEM165			ECM1	SLC25A1
GABARAP	ANKRD17			MICAL1	OLA1				DMTF1			SNRPG	GGA1
PPP1R18	ZRANB2			TNFRSF14	FAM13A				CD63			EFCAB10	HPS4
PTPN6	SDF2			ZNFX1	HNRNPD				CDK4			ASAP3	TPTEP1
MVP	DCAF8			IRF9	SEC31A				TROAP			HBA2	DDX17
HBA2	AP3B1			IFI30	G3BP2				GLUL			GPSM3	FBXO7
LRCH4	SRRM1			ARHGAP9	CENPE				ANKRD36			LAPTM5	GTPBP1
CAMTA2	SUV420H2			MOB3A	POC1B				DBNL			GNAI2	POLDIP3
MYO1F	VHL			ADAM8	GIT2				SMPD4			ITGB2	PPP6R2
ITGB2	SORT1			LAPTM5	TARBP2				IMP4			HLA-E	RHBDD3
GNAI2	CEPT1			IRF1	SMARCC2				FAM129B			ARHGAP9	PACSIN2
GPSM3	TMEM165			WAS	GRTP1				USP20			PTPN6	MCM5
ACAP1	TAOK3			SLC12A9	STON2				GRHPR			ACAP1	ASCC2
STK10	NAT10			CORO1A	NIPA2				SLCO2B1			THEMIS2	GRAP2
DENND3	TROAP			ARHGAP4	HMG20A				CREBZF			YPEL3	TNRC6B
KCNAB2	HNRNPA1			PARP10	TSPAN3				PARP6			RASGRP2	SGSM3
RNF167	AHI1			FGD3	USP3				RABGGTB			DENND3	RANGAP1
R3HDM4	PKIB			LRCH4	PML				ATRAID			HLA-A	HDAC10
GSDMD	CCT7			CYFIP2	PCSK6				FASTKD1			ANKRD13D	RBM23
HLA-E	USP15			ARHGAP30	FANCI				HNRNPD			FGR	COCH
PDLIM2	GLUL			S100A4	UNC45A				G3BP2			LRRC25	POLE2
CD37	COX5B			PLCB2	GLYR1				GABARAPL1			ZFP36	CNIH1
MOB3A	NUPL2			PHYKPL	TCF25				ETFA			SIPA1	PIGH
LAT2	BZW2			BCL3	CLTC				MAN2C1			LSP1	SRSF5
FGR	TBRG4			DOK3	TBCD				PML			CDKN2D	CCNB1IP1
TMUB2	ACTL6A			IFFO1	NARF				SCAMP2			CCDC88B	APEX1
YPEL3	TRA2B			PTK2B	NFIC				MFGE8			KCNAB2	SRP54
TBC1D10C	TANK			BIN2	PRDM15				UNC45A			PLCG2	DCAF11
ZFP36	FAM129B			SPSB3	IFNAR1				GLYR1			SH3BP2	PSME2
LRRC25	TLN1			HBA1	SERBP1				C16orf58			MOB3A	SEC23A
NAGK	GRHPR			CTBP2	RFWD2				UQCRC2			MYO1F	PLTP
HBB	KLC4			LIMD2	HDGF				KIFC3			SH3BGRL3	UQCC1
MAP2K3	TMEM63B			JAK3	ECM1				RHOT2			TCIRG1	ZMYND8
SH3BP2	FLOT1			YPEL3	SETDB1				DEF8			PARP10	IFT52
ARHGAP9	MDC1			THEMIS2	ANP32E				CLTC			IRF9	TPD52L2
DBNL	NUMA1			MAST3	EIF2D				ARHGDIA			STK10	NELFCD
USF2	CREBZF			SPI1	GUK1				TMC6			SLC12A9	ARFGAP1
PLCG2	DCUN1D5			IQSEC1	CDC42BPA				NARF			MBD6	CDC25B
PREX1	SLC37A4			RHBDF2	RPS27A				MBD1			HBB	ARFRP1
CCDC88B	KIF23			C5AR1	TPRKB				NT5C3B			MVP	HM13
RASGRP2	PARP6			CAMTA2	UBR3				ATHL1			SYTL1	NOP56
LAPTM5	ZNF280D			SBNO2	GULP1				SCYL1			AGAP2	IDH3B
NCF2	RABGGTB			ARID5A	CCDC150				EMP3			TBC1D10C	CDK5RAP1
THEMIS2	LRPPRC			INPP5K	FANCD2				RPL13A			SLC16A3	TTI1
ARHGAP30	METTL5			CSF3R	CTDSP1				NOSIP			GABARAP	SMCHD1
SLC43A2	SSB			FMNL1	GOLGA4				RERE			INPP5D	MYL12A
C5AR1	RAP1GDS1			PREX1	EIF2A				HSPG2			MAP2K3	POLI
WAS	G3BP2			PLEK	VPRBP				ITGB3BP			MXD1	ALG13
CTBP2	KIF21A			PLEKHM1	FIP1L1				DCAF6			RILPL2	WDR13
SLC16A3	NEDD1			GMIP	PPIP5K2				PPOX			TAZ	STAG2
FGD3	LMBR1L			PRR14	TBC1D7				NUF2			HBA1	NAA10
PLCB2	ESYT1			STAT6	GFOD1				PFDN2			TINF2	RBBP7
IFFO1	RBM26			CEBPB	FAM193B				ADAMTSL4			ATG16L2	SLC35A2
RASSF4	PCSK6			ARHGAP27	RPL7L1				EIF2D			CSF3R	PQBP1
MBD6	FANCI			ACSL1	VWDE				ADAM15			MAST3	CDK16
CDKN2D	MFGE8			S100A6	C7orf50				JTB			TYROBP	GABRE
BIN2	KIFC3			TRAF3IP3	KDM6A				TPM3			ADAM8	MAGED2
TRAF3IP3	KSR1			PNRC1	ATP6V1B2				ARF1			USP4	MGRN1
ZNFX1	CLTC			SELPLG	HMBOX1				GUK1			SLC44A2	HSF4
SH3BGRL3	PTRH2			ITGAM	WHSC1L1				PTPN7			ARHGAP30	CENPT
GUSBP11	SS18			ATXN1	TATDN1				HSPD1			WAS	LONP2
MICAL1	MINK1			PBX3	FAM83A				NBEAL1			R3HDM4	ACD
ANKRD13D	TMC6			TAP1	CIZ1				DIS3L2			BIN2	USB1
MAX	TBCD			NLRC5	ADD3				FANCD2			ABR	SETD6
SELPLG	PFKL			GABARAP	MKI67				UBA3			C5AR1	VAC14
PRR14	AKT1			TBC1D1	IMMP1L				RP11-977G19.10			ICAM3	CMC2
PAK1	EMP3			PHF11	EIF3M				EIF2B5			FCGRT	HCFC1R1
TUBA4A	GEMIN7			LAT2	HYOU1				RPS3A			DOK3	NPRL3
AGAP2	KIAA0319L			NDEL1	EML3				TNIP1			TAP1	HSDL1
IRF1	PLK4			CDKN2D	CHEK1				TRIM41			RARA	TAF1C
ATG16L2	WDTC1			MXD1	ORAOV1				EBP			MEFV	NME4
USP4	ITGB3BP			TYROBP	ITGB1				SLC25A37			IFFO1	CLCN7
CORO1A	SERBP1			RARA	KIAA1328				STAR			RXRA	HAGHL
HBA1	PPOX			LILRB3	DLAT				PROSC			SPI1	FAM173A
CSF3R	ISG20L2			FAM214B	MBIP				EIF3H			STAT6	CAPN15
PSTPIP1	SETDB1			LILRB2	CDC123				FAM83A			MICAL1	PIEZO1
CHKB	PI4KB			TBXAS1	VPS26B				GBGT1			FCGR3A	GGA2
GBP2	UBAP2L			RNF167	TIAL1				PTGES2			RAC2	DNAJA3
RELT	GUK1			ZFP36	PDK1				CIZ1			PPP1R18	MAZ
TNFRSF14	HNRNPLL			RNF149	CC2D1B				SH3GLB2			GMIP	STX4
ARHGAP26	RPS27A			MBD6	TDH				DNAJB12			LILRB3	CDIPT
ADAM8	CIAO1			GUSBP11	DPH3				ARFGAP2			LIMK2	RNF40
TSC22D3	SNRNP200			TUBA4A	TMEM55A				LAMTOR1			CTBP2	KNOP1
TNFSF12	PKP4			NPEPL1	MMS19				TKFC			DBNL	RAB11A
STAT6	CDCA7			HGSNAT	SAMSN1				FADS1			CORO1A	GABPB1
ARHGAP27	GOLGA4			RAP1GAP2	NDUFAF6				PPP4C			MYO1G	DMXL2
GMIP	RP11-977G19.10			SH3BGRL3	NAA11				ALDOA			SELPLG	CSPP1
ALOX5	MANF			ARL8A	NPTN				NBAS			NBEAL2	ZFAND1
SLC11A1	RPS3A			TCIRG1	KAT6B				ATP5A1			RNF167	DECR1
LIMD2	PPIP5K2			SIPA1	RAB11FIP1				HNRNPDL			PSTPIP1	IKBKB
TAP1	G3BP1			ANPEP	AIFM1				GGPS1			PREX1	TSTA3
TYMP	RMND5B			TNK2	FRRS1				UBALD1			SSH3	EEF1D
MYO15B	RPL7L1			ELMO1	EIF4A2				XPC			GSDMD	SQLE
ARRDC1	C7orf50			MAP3K3	NECAP2				FLCN			GUSBP11	INTS10
CD300A	NCAPG2			EFHD2	LRP8				CXXC1			DUSP1	TUSC3
TBC1D1	LUC7L2			VAV1	DHRS4				AZIN1			JAK3	KLHDC4
SPI1	KDM6A			MFNG	DHRS1				SAMSN1			RHBDF2	MCM4
RNF166	EBP			USF2	SLC38A10				SLC16A1			TNFRSF14	KCTD9
VAV1	RBMX			ALOX5	SLC37A3				LARP1			CEBPB	NUCB1
DEDD2	HMBOX1			NBEAL2	ZC3H18				SCAF4			FAM214B	HNRNPL
PITPNC1	SLC25A37			TNIP1	ZNF276				AIFM1			ANPEP	SNRNP70
FMNL1	STAR			GLIPR2	FAM160B2				GATAD1			IRF1	CLASRP
TFE3	FAM83A			OSER1	IGF2BP1				SUSD3			LIMD2	PIH1D1
TAZ	PTGES2			LGALS9	PSMD4				ZC3H18			TRAF3IP3	DOT1L
NLRC5	CIZ1			MLKL	ALDH4A1				RNF166			IFITM2	PLEKHJ1
EGLN2	FAM73B			SH2D3C	THEM4				ZNF276			KDM6B	CD37
DOK3	ADD3			LYST	CTBP1				GART			FMNL1	TRMT1
COTL1	IMMP1L			SFXN3	ZFYVE28				ADPGK			LPXN	DMPK
CEBPB	ARFGAP2			GPS2	GNE				ATP13A2			ISG20	TBC1D17
TYROBP	TKFC			ITGAL	ATAD3B				PSMB4			INPP5K	AES
PADI4	TAOK2			PNPLA6	AGPAT3				NAE1			LRCH4	MED25
TCIRG1	SEC24D			SLC15A3	LSS				ATAD3B			TSC22D3	TIMM44
FCGRT	UBC			ZFAND2B	C21orf58				NDUFV3			ARHGAP4	TNNT1
ITGAM	TMEM263			HCP5	PRMT2				RRP1			CAMTA2	VRK3
TNK2	DLG5			UNC119	FDPS				LSS			NLRC5	AKAP8
FAM214B	WWC2			IRF5	NBEAL2				C21orf58			APOBR	PDCD5
LST1	TIAL1			IL16	MUM1				DIP2A			LST1	RPS16
TMEM71	GGPS1			RGS19	LRRC14				PKN3			PLEKHO2	TIMM50
ELMO2	CAST			USF1	MGAT4B				SAFB			ITGAM	GPI
PLEKHG3	FAM49B			ARAP1	LARP4				CRTC2			DEDD2	AKT2
INPP5K	NMRAL1			DEDD2	RAVER1				FDPS			ARRDC1	PLD3
SPSB3	TBRG1			MAPK13	EIF4A1				FAM189B			SNX20	CACTIN
CCDC69	MIA3			TFE3	MEIOB				LMNA			LILRB2	HNRNPUL1
RAP1GAP2	XPC			RHOG	LBHD1				PPP1R35			ARL8A	FZR1
SLC15A3	DPH3			IL2RG	C1orf123				NACC1			POLM	ATP5SL
SLC12A9	AZIN1			MYO15B	FAAP20				CPSF4			ZNFX1	MRPL4
LILRB2	CDK19			AKNA	IL23R				RECQL4			CYTH4	GLTSCR2
ATXN1	ZFYVE27			ACAA1	FUBP1				MGAT4B			AKNA	BABAM1
POU2F2	RHOC			TMUB2	CAPN2				RPL8			UBAP1	TYK2
ETV6	USP16			CFP	ARL5A				MFSD12			RHOG	CARD8
PNRC1	NAA11			SLC43A2	PAQR3				YDJC			SLC11A1	LIG1
LIMK2	C14orf2			CPQ	SPTA1				FDXR			SLC15A3	TMEM205
ANPEP	EIF4A2			EMILIN2	U2SURP				ZNF385A			SH2D3C	RASIP1
MBD2	SEC13			ITGB2-AS1	MTHFD2L				SNRNP25			UNC119	MIER2
HLA-F	C1orf27			PRAM1	MEAF6				JMJD8			TNFSF12	PLEKHA4
UNC119	NECAP2			FPR1	RNF123				UBXN1			TFEB	TNPO2
POLM	PAXIP1			FGD2	NIPBL				LBHD1			VAV1	ARRDC2
PARP10	FUK			TIMP2	ADGRV1				SYVN1			UBXN11	ISYNA1
ARID5A	LDLRAP1			TFEB	STXBP5				DHRS3			EHD1	COPE
LYST	EYA3			ICAM3	GALNT10				MYSM1			COTL1	ARMC6
USF1	RNF207			MYO5A	RPS14				ZNF496			MAX	KXD1
DUSP1	MITD1			PPP1R18	KIAA1324L				CAPN2			HLA-F	FKBP8
IL16	GDPD5			FOSL2	SUN1				PACRGL			NPEPL1	ATP13A1
CXCL16	B4GALT3			TNFSF12	C7orf55				DCAF16			USF2	SMG9
NPEPL1	FAM160B2			EGLN2	COX6C				ATP1A1			OSER1	AVL9
SBNO2	PAXBP1			IAH1	DCAF13				CCT3			DHRS7	DNAJC2
PLEKHM1	UBE2Z			STK17A	SNAPC3				IL17RC			PSMB8	NAMPT
PSMB8	THEM4			DEF6	KDM1B				U2SURP			RNF166	HBP1
MAST3	MED8			HECA	HNRNPK				TKT			LAT2	DNAJB6
ARHGAP4	GPBP1L1			MYO1G	ANKS6				SLBP			PNRC1	BRAT1
ICAM3	TMEM234			TYMP	ZHX1				PLXNB1			MBD2	GRB10
DENND1C	BSDC1			DUSP1	GAPVD1				HMGB2			ACAA1	NSUN5P2
OGFR	ATAD3B			TINF2	INPPL1				TMEM161B			ARHGAP27	BUD31
HCK	NDUFV3			DGKA	PRDX3				CASP3			PTK2B	PTCD1
LPXN	CBS			CNPY3	NDRG2				UQCRQ			PHYKPL	EIF3B
MXD1	AGPAT3			DENND1C	METTL3				CTSB			IL16	TAF6
MEFV	RALGDS			POU2F2	CPSF2				SUN1			PSMB9	TFR2
BEST1	LSS			IL10RA	API5				MICALL2			FOSL2	MOSPD3
PBX3	C21orf58			RAB37	NOLC1				SLC4A2			RAP1GAP2	RBM28
WWC3	ZNF714			PSMB9	CCT2				FASTK			NAGK	IMPDH1
HCP5	SAFB			MARCKS	COX11				YWHAZ			EMILIN2	AGFG2
UBAP1	SHC1			OGFR	IDH3A				KDM1B			PLEKHM1	EZH2
ARPC2	CPSF4			S100A10	XRRA1				HNRNPK			NFKB1	COA1
RHOG	MUM1			ARRDC5	MCM7				NOL6			GPR108	BCL7B
SVIL	FBXL13			PSMB8	CENPV				VDAC2			TMEM71	YKT6
GPR108	SAP30BP			WDFY4	ATF7IP2				NSMF			BCL3	TBL2
ELMO1	LARP4			SLC44A2	SAAL1				BTNL9			UNC93B1	EIF4H
SSH3	SNRNP25			ISG20	C18orf54				IFI27L1			USF1	LIMK1
IRF9	LBHD1			NINJ1	GOLGA2				NDUFB8			CLN3	DNM1
LILRB3	TAL1			ARRDC1	HDHD2				CKB			MAP3K3	EXOSC3
MFNG	C1orf123			IKBKB	DUS2				API5			BEST1	DVL1
CFP	IL23R			GAA	POP5				ILK			MFNG	HPS1
PLEKHO2	OMA1			LST1	AC104389.28				RPL27A			ATP6V0D1	PPP3CB
FOSL2	PEX19			SEMA4A	FN3K				TMEM41B			MAN2B1	MINPP1
TBXAS1	ATF3			IFITM2	MVD				MCM7			IRF5	LZTS2
GPS2	BROX			CEACAM3	ANKRD11				CENPV			PRAM1	LARP4B
TNIP1	CAPN2			STK17B	ZNF146				B2M			MAPK13	PITRM1
IL2RG	MEMO1			UBXN11	YIF1B				KIAA0101			GPX1	CUL2
SLC44A2	CLHC1			ATP6V0D1	GLOD4				MARS			GPS2	ZMIZ1
RNF149	DCAF16			COTL1	TMEM99				GOLGA2			FGD2	TSPAN14
MGAT1	PAQR3			C1orf162	FTH1				FBXO22			NDEL1	UBTF
CDC42EP3	STT3B			STX4	SLC3A2				AC104389.28			TUBA4A	PSMD3
FPR1	CRELD1			MAN2B2	CTNNB1				GATAD2A			SLC43A2	CDK5RAP3
HCLS1	MTMR14			GPR108	SETD5				MVD			IL2RG	PIGL
SIPA1	MTHFD2L			MGAT1	NT5DC2				CDT1			HCP5	CAMTA2
DOCK5	YEATS2			NT5C2	ING5				RPL13			DENND1C	BLMH
PSMB8-AS1	TMEM41A			OSCAR	ATG4B				YIF1B			PSMB8-AS1	GOSR1
IAH1	RFC4			PITPNC1	SLC20A2				EEF2			SPSB3	DDX5
MYO5A	APEH			TAGAP	TMUB2				NDUFV1			CPQ	PSMD11
ACAA1	ANAPC10			SLC9A3R1	STAT3				TK1			TNK2	EZH1
NT5C2	TMEM161B			PILRA	DNAJC21				GHDC			FPR1	EFTUD2
TAGAP	STARD4			ZDHHC18	MFF				E4F1			CNPY3	PRKAR1A
SH2D3C	CMBL			DHRS7	UPF3A				ECI1			CCDC159	WSB1
PNPLA6	RICTOR			LGALS3	CRADD				FTH1			TIMP2	NAT9
IKBKB	UQCRQ			TOM1L2	BUB1				BSCL2			MYO5A	TNFAIP1
SSH2	CTSB			CCDC159	RAC3				SLC3A2			ITGAL	UNC119
ITPRIP	SPIDR			SNN	UBB				SF1			IQSEC1	ALDOC
FOXO1	OXR1			ARHGAP25	NFRKB				DNAJC7			STX4	SUPT6H
UBE2R2	FASTK			TAPBPL	TRABD				NT5DC2			HCK	PHF12
BCL6	YWHAZ			WWP2	ATF7				PDHB			C1orf162	TMEM33
FCN1	INTS8			CYTH1	NDUFA3				DTYMK			TBC1D22A	OCIAD1
PSMB9	HNRNPK			CXCL16	DNAJC24				REEP4			MYO15B	NMU
GPX1	ANKS6			CDA	CHD7				SLC20A2			IFI30	UBE2D3
CCDC159	ZHX1			ITPRIP	ETFDH				MFF			IAH1	NDUFC1
WDFY4	INPPL1			SLC37A1	BCL2L1				RGS14			PADI4	ZNF330
NBEAL2	PCF11			LAIR1	BPTF				RAB24			DEF6	GAR1
OSER1	LRR1			PSMB8-AS1	EXOSC10				TM2D2			SBNO2	CLCN3
TRIM26	NEMF			CIDEB	THOP1				HEXDC			CYLD	DHX15
ITPKB	PMPCA			UNC93B1	C2CD2L				SPNS1			PILRA	WHSC1
UBXN11	METTL17			EZH1	FGGY				DCXR			S100A9	MFSD10
S100A10	NDRG2			ST3GAL1	TMCC1				RAC3			MLKL	NCAPG
WWP2	TAF1D			SLC7A7	DCP2				HNRNPF			NT5C2	UGDH
CNPY3	COPS2			RASAL3	EGFL7				GUSB			TAGAP	CTSC
DOCK2	TPP1			CD300LF	MIR4435-2HG				TRAPPC1			CFP	FNBP4
EHD1	XRRA1			RASSF4	AHSA2				HNRNPA3			ITPRIP	ATG2A
PRAM1	TMX3			ALOX5AP	ARV1				UBB			UBASH3B	FOXRED1
BCL3	CENPV			SIGLEC7	MINOS1				KRT8			ITGB2-AS1	PPP6R3
TINF2	ATF7IP2			LILRA6	EHBP1L1				RPS9			CEACAM3	TRIM3
S100A4	FAM96A			CSK	UQCRH				C9orf16			ZDHHC18	EIF4G2
FOXN3	VPS39			PDLIM2	PIGG				ZNF581			TMUB2	PDHX
GIMAP1-GIMAP5	MRPL16			DENND2D	PRPF8				RSL1D1			SYT11	ACCS
ITGB2-AS1	SMAD3			LPAR2	RPL4				TBCA			STK38	MDK
SYTL1	PHB			CYTIP	DENND4A				HDAC3			ITPKB	CARS
MCTP2	AC104389.28			ABRACL	AKIRIN1				EXOSC10			LGALS9	RPS13
IFI30	MVD			STK38	THAP6				USP19			ACSL1	NUP98
PILRA	ANKRD11			VNN3	LRRC75A-AS1				QARS			TNIP1	TCIRG1
HECA	ZNF83			LTB4R	DCTN2				BSG			PITPNC1	CHKA
MYO1G	ZNF558			AQP9	POLD4				GNB2			SEMA4A	PSMD9
NTNG2	NDUFV1			RIPK3	MRPL48				FIBP			CD14	CORO1C
ITGAL	TMEM99			TSTD1	ZBTB8OS				MRPL52			LYZ	SLC11A2
HENMT1	ECI1			CTSA	CLK2				FAM192A			RASSF4	ATP5B
MAPK13	SRRM2			RELT	C8orf59				CES2			ARAP1	PTGES3
RGS19	DNAJC7			RSU1	ANKLE2				ANKRD13D			SLC25A28	KRT18
FNBP1	SEPT2			SLC25A28	MTHFR				ADRBK1			ZFAND2B	LTA4H
SFXN3	SLC20A2			BEST1	CHD9				RELA			CDA	GPN3
ATP6V0D1	SEMA4C			FOXJ2	MAN1B1				EHBP1L1			OSCAR	VPS29
CEACAM3	USP39			KLF2	ZBTB38				STAT5B			S100A4	ALDH2
FGD2	MFF			MAN2B1	ARIH2				SPTBN2			ARRDC5	NAA25
OSCAR	UPF3A			NBPF14	TBL1XR1				CCS			C11orf21	OGFOD2
NINJ1	HINT1			HENMT1	PIDD1				RPL15			CYTH1	DDX55
RAB37	LIMS1			LDLRAD4	AP3S1				LRRC75A-AS1			EZH1	RFC5
GIMAP4	HNRNPA3				PDE4DIP				MRPS22			FCER1G	RAB5B
RARA	CRTAP				FAM219B				DCTN2			WWP2	CPSF6
SNN	UBB				CPNE7				RFESD			TAPBPL	COPS7A
GIMAP1	ARMC10				AURKB				RPS6KB2			PRR14	CDCA3
TFEB	NDUFA3				DNHD1				AURKAIP1			PDLIM2	PRKAB1
RBMS1	ZNF692				CCDC66				TUBB6			CIDEB	RIC8B
TSTD1	ASXL1				PCGF5				SMIM19			PGM1	RWDD1
ARAP1	BCL2L1				NPM1				SGF29			LILRA6	NCOA7
SLA	ATPAF2				MRPS11				DPP7			ARPC2	KCTD20
ZDHHC18	THOP1				CLN8				MTHFR			CERK	SRSF3
KDM6B	GTPBP2				TTC3				DEAF1			EGLN2	MRPL18
RASAL3	NAA16				RPL35A				TALDO1			KLF2	GMNN
S100A6	SP3				EWSR1				PUS1			PNPLA6	PHF1
CYTH1	DMXL1				CNOT10				PDDC1			RASAL3	CUTA
MLKL	NADSYN1				RUVBL2				MAN1B1			DENND2D	QKI
LAIR1	DCAKD				2022-09-15				PPFIA3			ST3GAL1	PPP2R5D
CDA	RELA				GTF2H2C				ZFAS1			SLC7A7	VEGFA
FCER1G	ARV1				PI4KAP2				ARIH2			CYBB	PRPF4B
ISG20	CCS				CHEK2				FLII			LPAR2	FBRSL1
UNC93B1	DENND4A				RBM12B				DMAP1			S100A6	TBX18
FOXJ2	TMEM167A				TTC32				IMPDH2			MGAT4A	HARS2
CIDEB	RPL15				KNTC1				SH2B1			CTSA	HMGCS1
ABRACL	DHX36				ZBTB40				CPNE7			TOM1	NNT
PIK3IP1	LRRC75A-AS1				UBE2G2				C17orf62			LAIR1	HSPA9
CD14	DCTN2				FMNL1				GAK			TSTD1	APBB3
SEMA4A	RFESD				HSF1				SEPW1			ADAM19	TMCO6
ARRDC5	POLD4				CDK10				EIF3K			ALOX5AP	IK
CYBB	C11orf68				PARPBP				AURKB			GAA	HMGCR
HGSNAT	RAB6A				WASH3P				RAD23A			HGSNAT	COL4A3BP
DGKA	RPS6KB2				PSMD13				PUF60			SLC37A1	CLINT1
VNN3	MLXIP				EP400NL				EXOC3			LTB4R	CNOT6
LCP2	SWI5				DMWD				MCFD2			ABRACL	CCNG1
DEF6	TMEM39A				ANKRD46				SSR4			RGS19	SUB1
MGAT4A	ACSF3				INSIG1				SCRIB			SFXN3	TARS
RILPL2	C8orf59				ARAP1				COPG1			BST1	SKP1
GIMAP5	ANKLE2				LYRM7				MRPS11			HENMT1	RARS
CELF2	DEAF1				ZNF397				C8orf33			IKBKB	H2AFY
MPEG1	POLE				NAP1L1				FBXL6			AQP9	TCERG1
LRRK1	PDDC1				HSPA14				NPLOC4			VNN3	HMGXB3
EZH1	PPFIA3				FANCA				PYCR1			ELMO2	SMC4
JAZF1	CD151				SRSF10				AFMID			TREM1	CRBN
RSU1	ARL6IP6				UROS				SMDT1			POU2F2	KPNA1
SYT11	DMAP1				ADAT2				PI4KAP2			PIK3IP1	PCCB
C1orf162	PDE4DIP				PAX8-AS1				SERHL2			ZNF506	ARMC8
IFITM2	GAK				AC069277.2				TANGO2			RIPK3	SLC25A36
STX4	RAD23A				SUPT5H				PTP4A2			DOCK2	TFDP2
VPS16	PCBP1-AS1				ZNF107				IRAK1			ALOX5	PRKAR2A
DENND2D	EXOC3				CD55				KNTC1			LRRK1	USP4
ZFAND2B	PCGF5				NCOR2				UBE2G2			TOM1L2	TFG
CD300LF	TDRKH				NACA				HSF1			LGALS3	FXR1
PIK3AP1	IST1				MAN2A2				CDK10			NBPF14	GBE1
STK17B	TTC3				RABL6				HGS			LDLRAD4	NCBP2
RASSF2	ANXA2				ZFP62				WASH3P				KLHL18
MAP3K3	C11orf54				PDLIM7				P4HB				SCAP
SLC9A3R1	ZNF320				FUT11				PSMD13				HEMK1
LYZ	CHEK2				PCBP2				ADAMTSL5				CISH
ARHGAP25	TTC32				NOL4L				DNAH14				WDR48
LPAR2	DENND5A				SLC22A5				KIF18B				ABHD14A-ACY1
GAA	UBE2F				ADARB1				INSIG1				KLHL24
TAPBPL	IRAK1				CDC42SE1				KATNA1				SSR3
LTB4R	PTP4A3				RPS26				LYRM7				NKTR
ARSA	SEPT9				ZNF347				BCR				EIF4G1
ACSL5	SEPT5				NOL8				PLCD1				EEF1B2
AQP9	EIF4ENIF1				ZNF273				PTMA				DGUOK
CXCR1	FAF1				TFDP1				MCRS1				MOB1A
MAN2B1	SMYD3				ZNF480				KLHL17				KANSL3
RIPK3	PARPBP				FAM19A2				C17orf99				FAHD2A
CSK	P4HB				IPO9				AGRN				SLC35F5
TRIM22	PRAME				RCSD1				NBR1				ACTR3
EIF4E3	PCYT2				SREBF2				CLN3				INO80B
RNASEK	SETD4				INF2				MSL1				TTC31
CTSA	PRELID2				EFCAB2				PLEKHG4				NDUFS7
APOBEC3A	ARAP1				GIGYF2				SUPT5H				AUP1
SLC7A7	ZDHHC17				STK19				NCOR2				RTN4
P2RY8	NAP1L1				NELFE				MAN2A2				CCT4
LILRA6	TRPV2				C6orf48				PLXNB2				EHBP1
LDLRAD4	FANCA				VARS				RABL6				FHL2
LGALS3	SECISBP2				MBD5				SNHG17				HDLBP
C11orf21	AGRN				MSH5				FLNA				PPP1R7
STK38	NHLRC3				BAG6				AP2A1				STK25
BST1	S100A13				GNL1				PCBP2				PLEKHB2
	PAX8-AS1				ZNRD1-AS1				ZGPAT				GORASP2
	AC069277.2				TRIM27				ABCB8				TIA1
	TMEM63A				DCTN1				SLC22A4				ARID3A
	ZNF107				CCDC144NL				TBC1D9B				TMEM59
	AC005154.6				PRR13				ZNF655				LRRC42
	IARS				NAP1L4				ADARB1				AMPD2
	CD55				CRYZL1				CXorf40A				SRSF4
	LONP1				THUMPD3-AS1				TEAD4				MECR
	TSC22D2				LINC01089				S100A6				WDR77
	MYL6B				ZNF611				RPL23A				RAP1A
	SNHG17				NUP62				UBL5				CAPZA1
	FLNA				FGFR1OP				MYL4				S100PBP
	FUT11				ERV3-1				DDX39B				SCAMP3
	WDR45				TMX2				RCSD1				SFPQ
	PCBP2				CLIC1				HMGN2				ARHGEF2
	ZGPAT				C8orf44				R3HDM4				MAD2L2
	ABCB8				AC074286.1				SREBF2				IVNS1ABP
	TBC1D9B				TTLL3				ATG9A				MFN2
	ZNF720				UCA1				OXLD1				SRSF11
	ZNF655				CPNE1				BRD2				TSNAX
	CDC42SE1				AC024560.3				AGPAT1				C1orf109
	ZNF780A				RP11-313J2.1				MRPL38				HMGCL
	GPAA1				HOMEZ				DXO				CD46
	KEL				NBPF1				C6orf48				SLC2A1
	QRICH1				PPT2				VARS				IPO13
	TMEM116				FAM185A				MBD5				B4GALT2
	MYL4				LINC00152				BAG6				ERI3
	TXNRD1				NUTM2A-AS1				PRRC2A				AKR1A1
	DDX39B				NSUN5P1				CCHCR1				PRDX1
	C6orf89				RP4-717I23.3				GNB2L1				DPH5
	FAM19A2				SVIL-AS1				TRIM27				RSRP1
	RCSD1				JPX				MFSD2B				MTFR1L
	CHAMP1				NUTM2B-AS1				DNAJC19				ESYT2
	OSTC				RP11-328J2.1				HN1L				STK11
	R3HDM4				NOL7				C11orf31				KMT2A
	TSEN15				PSMD5-AS1				LINC01089				CREB1
	SREBF2				TP73-AS1				NUP62				SPCS2
	C10orf128				RP11-342M1.3				COG8				HMGN3
	AGPAT1				AP006222.2				HAUS7				PLAGL1
	STK19				LINC01128				SIPA1				FBXL5
	EHMT2				RPL41				PPP1CB				UBN1
	MSH5				XIST				CLIC1				CYP20A1
	GPANK1				ACBD6				REPIN1				PTBP3
	BAG6				LINC00342				CPNE1				PPP2R4
	CCHCR1				RGS5				ZSWIM8				CNTRL
	PPP1R10				CCDC144NL-AS1				IFRD2				PHF19
	E2F4				LINC01287				PAM16				GALNT12
	HMGN1				GAS5				CCNL2				DENND1A
	THUMPD3-AS1				TMEM147-AS1				PPT2				C19orf25
	LINC01089				FAM157A				TSSC2				ESRRB
	ZNF580				RP4-669L17.10				NOL7				RHOQ
	ZNF611				TTN-AS1				DANCR				TMEM214
	NUP62				PPIL3				TP73-AS1				HOXB3
	MXD3				ATP5J2				ACBD6				CENPL
	HAUS7				PI4KA				RP11-418J17.1				PROSER1
	ERV3-1				SNHG3				FAR2P4				EXOSC8
	HEXA				STAG3L5P				GAS5				KDM3B
	ATF6B				PTPRVP				ADSL				NR2C1
	CSNK1E				ZNF512				RPP21				ARL1
	AC074286.1				FCGR2C				PISD				SOCS2
	AP1G2				GABPB1-AS1				LINC00969				PTK2B
	CARKD				USP2-AS1				SNHG3				TARDBP
	REPIN1				NEAT1				STAG3L5P				ZNF706
	UCA1				LINC01184				EIF6				COPS5
	CPNE1				RP11-33B1.1				NME2				SCPEP1
	LINC00998				OIP5-AS1				TMEM141				ADCY7
	HOMEZ				TMEM161B-AS1				NEAT1				PILRB
	CKLF				LINC01194				OIP5-AS1				ZMYM2
	RNASEK				LINC01033				BCKDHA				ZCCHC17
	FADS3				LINC01088				RP11-669N7.2				KHDRBS1
	CCNL2				PVT1				ARPC4-TTLL3				LIAS
	NUTM2A-AS1				LINC01021				PKD1P6				CLCC1
	JPX				GYPB				TUG1				RBBP6
	NUTM2B-AS1				THAP9-AS1				BORCS8				ANXA11
	SLC26A6				RP11-81H3.2				RP11-872D17.8				NAA60
	RP5-884M6.1				RP11-53O19.1				HMBS				ZMIZ2
	XIST				LINC00958				CNPY2				HNRNPA2B1
	AC007246.3				MALAT1				RTEL1				DCAF10
	DLEU2				TUG1				CTC-260F20.3				P4HA1
	TAPBP				LINC00534				CORO7				VPS26A
	AC009784.3				MINCR				LINC00667				RBM19
	CCDC144NL-AS1				RP11-134O21.1				LINC01029				CIT
	LINC01287				BORCS8				TXNIP				CCDC91
	TTN-AS1				RP11-872D17.8				CTC-459F4.3				DDX39A
	PPIL3				SNHG1				EGLN2				PKN1
	ATP5J2				CUX1				COMMD3-BMI1				GIPC1
	PI4KA				PPT2-EGFL8				TAF15				OPTN
	ARFGAP3				RP11-192H23.4				STAG3L5P-PVRIG2P-PILRB				ATG101
	MRPL20				CEP95				TAF9				NFE2
	DECR2				CTD-2270P14.1				MYO19				AMD1
	MRPL33				RP11-156P1.3				DHRS11				MORF4L2
	PTPRVP				RP11-169F17.1				bP-21264C1.2				RAP2C
	RP3-449O17.1				LINC00667								SLC12A4
	UBE2V1				SUZ12P1								PIGT
	N4BP2L2				RPL17								PLCG1
	LINC01184				TXNIP								STX16
	RP11-392P7.6				BAHCC1								RNF114
	OIP5-AS1				RP11-242D8.1								IQSEC2
	CKMT2-AS1				AC005307.3								USP9X
	TMEM161B-AS1				CTD-3131K8.2								SERPINB6
	LINC01088				RPARP-AS1								NQO2
	LINC01234				LINC00221								PRICKLE4
	LINC00958				SYNRG								OARD1
	RPL32P3				MYO19								MYRF
	MALAT1				ACACA								CNOT1
	LINC00534				ST3GAL4-AS1								NUP85
	RP11-872D17.8				MATR3								PPP1R12C
	MSH5-SAPCD1												SLC25A23
	PXN-AS1												GTF2F1
	HMBS												THOC2
	PSMA3-AS1												RPL23
	CNPY2												VASP
	CEP95												SYMPK
	CTD-2116N17.1												GPCPD1
	LINC01572												PSMF1
	LINC00662												RBCK1
	GTF2I												SNRPB2
	RP11-169F17.1												ITPA
	AC005307.3												MCM8
	CTC-459F4.3												MAX
	CTD-3214H19.4												NECAB3
	MINOS1-NBL1												RALY
	LINC01578												KDM5C
	MYO19												UROD
	DHRS11												XRCC3
	CH507-9B2.3												PCID2
	SNHG4												CAPNS1
	LINC01002												RBM42
													PRDX5
													BCL2L12
													IRF3
													PRMT1
													ASL
													STAT5A
													BECN1
													TRAP1
													ELK1
													KTN1
													WDR60
													NUP214
													MAP2K2
													CANX
													CPSF3L
													PPCS
													RAP1B
													LRRC61
													FBXL12
													UBR4
													HP1BP3
													ADGRE2
													PKMYT1
													CHTF18
													MACF1
													KDM4B
													AKAP9
													POR
													MTERF1
													PAICS
													DGCR8
													PRKRIP1
													CALU
													CCDC136
													NDUFA5
													MTX2
													ORMDL1
													HERC2
													C15orf57
													INO80
													ALDH1A2
													KNSTRN
													ARPP19
													ANAPC13
													COPB1
													PSMA1
													SUMF2
													DCTD
													RPAIN
													TXNDC17
													MPDU1
													KRI1
													SEC14L1
													ABHD17A
													ERMARD
													STARD8
													SAT1
													LDLR
													PRKCSH
													CDC16
													PVRL2
													APOC1
													SAFB2
													GTPBP3
													NSUN5
													DDA1
													MRPL34
													LSM7
													MLLT4
													ACTN4
													NDUFA10
													FCHO1
													MAP1S
													SSBP4
													TRPM4
													UBAC1
													H19
													PAK4
													LAMA5
													OSBPL2
													EXOSC2
													POMT1
													UCK1
													C16orf13
													YIPF2
													EIF2S3
													CLIP1
													EIF3G
													DNMT1
													SLC6A8
													PNCK
													MPP1
													RBM39
													ACSS2
													ATP6V1E1
													SH3BP5
													RBSN
													SLC6A6
													NR1H2
													MGAT1
													TUBG1
													ANKHD1
													UBE2D2
													ACAP3
													C1orf159
													THOC6
													STARD3
													ACTR10
													CC2D1A
													ENOSF1
													LINC00470
													ARFIP2
													TIMM10B
													EFR3A
													PTCD3
													RAN
													CLUH
													INPP5K
													MYBBP1A
													PNISR
													FIGNL1
													ANKRD17
													WBP2
													H3F3B
													ZRANB2
													EIF5A
													VPS13B
													FLOT2
													PRMT7
													DCAF8
													IGHMBP2
													NASP
													MUTYH
													RBM38
													AP3B1
													MPRIP
													FAM104A
													SRRM1
													SUV420H2
													CSNK1G2
													MACROD1
													MORC2
													MKRN1
													AGAP3
													ATP13A3
													C14orf159
													KATNBL1
													PSRC1
													SORT1
													LAMTOR5
													AP4B1
													PPHLN1
													SLC38A2
													LPIN1
													FBXO18
													RBM17
													PUM1
													YARS
													RNF138
													ELP2
													SLC43A3
													TMEM165
													UBAC2
													ARGLU1
													BIVM
													TMEM2
													DMTF1
													RINT1
													SNX14
													ORC3
													MAP3K7
													NAT10
													CAPRIN1
													CD63
													CDK4
													TROAP
													TFCP2
													HNRNPA1
													OS9
													LACE1
													CCT7
													DYNC1LI2
													NTPCR
													GLUL
													EIF4E2
													COX5B
													ISCU
													ALDH1L2
													SCYL2
													IGF2BP3
													ZDHHC4
													TBRG4
													DDX56
													CCM2
													CALCOCO2
													NMT1
													SRSF1
													ACTL6A
													TRA2B
													SMPD4
													IMP4
													GYPC
													ODF2
													FAM129B
													CDK5RAP2
													FPGS
													DPM2
													GOLGA1
													UBAP2
													TLN1
													GRHPR
													KIF13A
													YIPF3
													TMEM14B
													TMEM63B
													FLOT1
													MTCH1
													NUMA1
													CCDC90B
													CREBZF
													TMPRSS4
													DCUN1D5
													SLC37A4
													ALKBH8
													SLTM
													NUSAP1
													NDUFAF1
													KIF23
													CASC5
													PARP6
													RMDN3
													TMEM62
													RABGGTB
													IFT172
													RAB1A
													SLC5A6
													ATRAID
													LRPPRC
													RPS24
													ATIC
													METTL5
													SSB
													FASTKD1
													SSFA2
													COX17
													USP8
													ZGRF1
													HNRNPD
													SEC31A
													NUP54
													G3BP2
													PPA2
													LEF1
													MAPK8IP3
													GABARAPL1
													FAM60A
													GIT2
													TCHP
													SUOX
													TARBP2
													SMARCC2
													CSAD
													LMBR1L
													DENR
													MBNL2
													STON2
													WARS
													NIPA2
													TCF12
													SERF2
													BNIP2
													SRP14
													TLE3
													COMMD4
													ETFA
													HMG20A
													MAN2C1
													TPM1
													PIF1
													USP3
													BBS4
													PML
													ULK3
													PCSK6
													MFGE8
													UNC45A
													FURIN
													IQGAP1
													GLYR1
													C16orf58
													UQCRC2
													DHX38
													KATNB1
													KIFC3
													NOL3
													MBTPS1
													RHOT2
													TCF25
													NCOR1
													COPS3
													KSR1
													NOB1
													SCRN2
													CLTC
													NPC1
													MINK1
													SAT2
													ARHGDIA
													TMC6
													CSNK1D
													NARF
													TRIM65
													MBD1
													SMAD4
													NT5C3B
													PRDM15
													PFKL
													DUS3L
													ATHL1
													IFNAR1
													TMEM50B
													AKT1
													EMP3
													RPS11
													RPL13A
													NOSIP
													RERE
													HSPG2
													ITGB3BP
													PIGK
													MTF2
													CD53
													CELSR2
													DCAF6
													PPOX
													FCGR2A
													NUF2
													SDHC
													PFDN2
													RRNAD1
													LYPLAL1
													TARS2
													ADAMTSL4
													ANP32E
													ENSA
													EIF2D
													SMYD2
													ADAM15
													JTB
													TPM3
													SNAPIN
													UBAP2L
													SLC39A1
													C1orf43
													INTS3
													HCN3
													TTC13
													ACP1
													GUK1
													PYCR2
													LBR
													SNRNP200
													MRPS5
													SLC20A1
													PKP4
													SCRN3
													KIAA1715
													CDCA7
													HSPD1
													METTL21A
													NBEAL1
													COPS7B
													DIS3L2
													FANCD2
													RAB5A
													GMPPA
													RP11-977G19.10
													EIF2B5
													FIP1L1
													TBCK
													NAF1
													CBR4
													DDX46
													TNIP1
													G3BP1
													TRIM41
													FAM193B
													RPL7L1
													MTFR2
													AIG1
													TIAM2
													VWDE
													C7orf50
													CDCA5
													MDH2
													ZNF92
													TMEM168
													C7orf43
													NCAPG2
													LUC7L2
													KDM6A
													TAF1
													RBMX
													ATP6V1B2
													HMBOX1
													SLC25A37
													PROSC
													EIF3H
													FAM83A
													ZNF7
													NAPRT
													ALAD
													SURF4
													GBGT1
													GTF3C5
													CIZ1
													SH3GLB2
													FAM73B
													GPR107
													C9orf142
													SEC16A
													DPH7
													RPP30
													ADD3
													IMMP1L
													PGAP2
													DGKZ
													CELF1
													RPS3
													LAMTOR1
													HYOU1
													FADS1
													EML3
													MS4A3
													CPSF7
													EI24
													DSN1
													SOGA1
													ORAOV1
													TRPT1
													NUDT22
													FERMT3
													PPP4C
													ALDOA
													HIRIP3
													TAOK2
													DCUN1D2
													MTMR12
													CCT5
													DLAT
													C11orf57
													PTS
													SEC24D
													ITPR1
													TMEM263
													UBE3B
													DLG5
													MAGI1
													TMEM18
													CDC123
													THYN1
													VPS26B
													VTI1A
													QDPR
													SAV1
													NBAS
													TIAL1
													RABGAP1L
													MZT2B
													ATP5A1
													SUV39H2
													PFKM
													TMEM123
													MBNL1
													HNRNPDL
													GGPS1
													RAD17
													CENPH
													ANAPC1
													CAST
													HNRNPU
													FAM49B
													NMRAL1
													SREK1
													CC2D1B
													MIA3
													TNIK
													TRIM11
													BUB3
													ATP5G3
													CCDC174
													MPPE1
													EME1
													TMEM55A
													MMS19
													ZFYVE27
													ZCCHC10
													MOV10
													SLC16A1
													LARP1
													CNOT8
													VPS37A
													DRAM2
													NAA11
													SCAF4
													RPGR
													RPL30
													EEF1A1
													RAB11FIP1
													AIFM1
													TBC1D31
													ATAD2
													FBRS
													PHKG2
													EIF4A2
													SEC13
													NECAP2
													LRP8
													GATAD1
													ST3GAL2
													SLC35B2
													RER1
													WIPI2
													MITD1
													ZC3H18
													GDPD5
													ALAS2
													DEDD
													ZNF276
													DMTN
													FAM160B2
													NDUFS2
													EPB41
													PAXBP1
													IFNGR2
													GART
													SON
													RUNX1
													ADIPOR1
													ATP13A2
													PSMB4
													RSPRY1
													GPBP1L1
													NAE1
													CTBP1
													GNE
													CALM3
													ATAD3B
													UBE2J2
													NDUFV3
													PDXK
													LSS
													C21orf58
													PCNT
													DIP2A
													ZNF714
													ST6GALNAC6
													SHKBP1
													PKN3
													NEK8
													SAFB
													CRTC2
													FAM189B
													PMF1
													LMNA
													NBEAL2
													UBQLN4
													PPP1R35
													IER2
													LY6E
													VPS28
													TONSL
													MUM1
													RECQL4
													LRRC14
													MGAT4B
													RPL8
													YDJC
													AP2M1
													U2AF1L4
													FDXR
													SAP30BP
													PRPSAP1
													SRSF2
													ALDH16A1
													DBF4B
													RAVER1
													SENP3
													EIF4A1
													SNRNP25
													JMJD8
													MEIOB
													CLPB
													UBXN1
													SYVN1
													ZFPL1
													RPS6KA4
													CMPK1
													DHRS3
													RBBP4
													FAAP20
													MYSM1
													TM2D1
													FUBP1
													ZNF496
													FLVCR1
													C2orf47
													ARL5A
													SMC6
													ADCK3
													PDLIM5
													PACRGL
													SCNM1
													ERCC3
													RNF149
													MRPS18C
													CGGBP1
													HIPK1
													YY1AP1
													ATP1A1
													ARPC2
													ANKZF1
													SPTA1
													RPL22L1
													SNHG16
													PSMD6
													GMPS
													CCNL1
													CRELD1
													U2SURP
													MTMR14
													TTC14
													MTHFD2L
													LZTFL1
													ZMYM6
													POLR2H
													TKT
													SLBP
													C1orf50
													CCDC51
													APEH
													RNF123
													HMGB2
													ANXA5
													CEP44
													ARFIP1
													ABCE1
													TMEM161B
													ELOVL7
													NIPBL
													CMBL
													NDUFS4
													PAPD4
													UQCRQ
													SFXN1
													STXBP5
													TRA2A
													RPS14
													SLU7
													MIOS
													CTSB
													SPIDR
													SUN1
													OXR1
													NOS3
													MICALL2
													SLC4A2
													FASTK
													TMUB1
													C7orf55
													YWHAZ
													INTS8
													SNAPC3
													KDM1B
													ANKS6
													GAPVD1
													NDUFB6
													NOL6
													INPPL1
													SKA3
													PCF11
													RPUSD4
													VDAC2
													PMPCA
													SDCCAG3
													TMEM55B
													METTL17
													NDRG2
													NSMF
													BTNL9
													METTL3
													TTC7B
													IFI27L1
													TAF1D
													CEP57
													NDUFB8
													ZFYVE19
													CKB
													API5
													ALKBH3
													STXBP4
													ANAPC16
													ILK
													TAF10
													TPP1
													CYB5R2
													KIAA0355
													RPL27A
													ZNF143
													MCM7
													RIMKLB
													NDEL1
													ATF7IP2
													SAAL1
													PLK1
													STX3
													CCNDBP1
													SMAD3
													RCCD1
													MARS
													MBD6
													PHB
													GOLGA2
													SLC27A4
													COQ7
													FBXO22
													AC104389.28
													ZNF23
													TPM4
													MIDN
													GATAD2A
													MVD
													CDT1
													RPL13
													ZNF641
													PROSER3
													TRAPPC9
													YIF1B
													DNAAF3
													EEF2
													CHAF1A
													UBXN6
													TSR1
													C19orf48
													NDUFV1
													TK1
													TMEM99
													GHDC
													FAM234A
													MLST8
													E4F1
													ECI1
													SRRM2
													FTH1
													BSCL2
													SLC3A2
													RPSA
													CTNNB1
													LTBP3
													SF1
													COPS6
													SETD5
													DDIT4
													ZCCHC4
													NT5DC2
													BMI1
													PDHB
													PCMTD1
													SEPT2
													DTYMK
													ATG4B
													COG7
													STIP1
													REEP4
													ATXN2L
													SLC20A2
													AHCYL1
													DNAJC21
													SEMA4C
													USP39
													TNIP2
													RNF181
													MAT2A
													MFF
													JMJD7-PLA2G4B
													HNRNPH1
													MECP2
													UPF3A
													XPO6
													NSMCE1
													RGS14
													TBC1D10B
													LMAN2
													RAB24
													SLC50A1
													PGM2
													PTK2
													TM2D2
													METTL15
													HINT1
													INO80E
													NFU1
													SPNS1
													STRA13
													ASPSCR1
													FASN
													DUS1L
													GPS1
													DCXR
													RAC3
													LIMS1
													GUSB
													ZFPM2
													UBE2E3
													CNTROB
													TMEM192
													HNRNPA3
													PDCD6IP
													GLB1
													GABARAP
													CDK1
													UBB
													NFRKB
													KRT8
													ELOVL6
													COMMD5
													ARMC10
													RNF34
													TRABD
													AC093323.3
													RPS9
													CCBL1
													MFN1
													C9orf16
													ZNF672
													ZNF692
													TMEM126B
													CANT1
													ZDHHC16
													CHD7
													ZNF581
													ASXL1
													RSL1D1
													LRRC8D
													TBCA
													BCL2L1
													HDAC3
													RASGRP4
													EXOSC10
													TRAPPC12
													THOP1
													QARS
													SMN1
													ZNF131
													BSG
													FAM195A
													C2CD2L
													FIBP
													MRPL52
													RAD9A
													FAM21C
													CORO1B
													MUS81
													FAM192A
													DCP2
													SP3
													DMXL1
													NADSYN1
													ANKRD13D
													PHF8
													MIR4435-2HG
													KAT5
													ADRBK1
													RELA
													ZNF680
													HECTD4
													FAM222B
													AHSA2
													IQCB1
													SNCG
													EHBP1L1
													FKBP2
													VEGFB
													CHD2
													CEP83
													STAT5B
													EIF1
													RNF213
													NET1
													SPTBN2
													CCS
													PIGG
													DDX23
													STAG3L3
													SNAPC5
													DENND4A
													SLC29A2
													TMEM167A
													RPL15
													PTDSS2
													KLC2
													ZDHHC14
													LRRC75A-AS1
													MRPS22
													MED16
													ATG13
													PHYKPL
													PTPN2
													EIF1AD
													SMAD2
													CCDC14
													PPP2R2D
													POLD4
													FOSL1
													RPS6KB2
													MLXIP
													AURKAIP1
													CTDNEP1
													BAIAP2
													TUBB6
													YES1
													TMEM39A
													RNPEP
													CLK2
													LPCAT4
													C8orf59
													WSB2
													ANKLE2
													DPP7
													SEC24C
													MTHFR
													ZDHHC13
													POLE
													TALDO1
													RPS6KA3
													PUS1
													PDDC1
													PPFIA3
													ZFAS1
													ARIH2
													TBL1XR1
													PIDD1
													AGTRAP
													CD151
													FLII
													CHID1
													ZNF518A
													IMPDH2
													PDE4DIP
													DALRD3
													SH2B1
													CA8
													GRINA
													FAM219B
													OPLAH
													C17orf62
													GAK
													AURKB
													MRFAP1
													CYC1
													FARSA
													TCAIM
													ZNF664
													RAD23A
													GATA2
													MKRN3
													DNHD1
													MAF1
													PCBP1-AS1
													PDXDC1
													R3HDM2
													PUF60
													DCTPP1
													EXOC3
													PRKRA
													MCFD2
													SSR4
													SCRIB
													D2HGDH
													CMTR2
													METTL23
													EHMT1
													NPM1
													ACBD4
													COPG1
													RNF41
													COA4
													MRPS11
													SNRPE
													TMEM259
													TDRKH
													IST1
													CREB3L2
													TSEN54
													ARL6IP4
													SHMT2
													ATP6AP2
													FBXL6
													PLCXD1
													EXOC7
													TTC3
													ANXA2
													C11orf54
													SRPR
													EWSR1
													CNOT10
													MTA1
													PYCR1
													AP2A2
													AFMID
													CEP57L1
													SMDT1
													RUVBL2
													PTTG1IP
													DDX41
													DAZAP2
													BCOR
													FHL3
													NPIPA1
													PI4KAP2
													PSMG1
													SERHL2
													TANGO2
													HMCES
													SETD8
													PTP4A2
													ACTG1
													UBE2F
													IRAK1
													TSSC4
													COPB2
													KNTC1
													WDR27
													TXNRD2
													FOXO4
													PTP4A3
													TMEM173
													SEPT9
													ZBTB40
													SEPT5
													UBE2G2
													DGAT1
													FAF1
													HSF1
													PRMT3
													ZNF74
													CDK10
													ATP6V0A2
													HGS
													SMYD3
													P4HB
													PSMD13
													EP400NL
													PRAME
													DMWD
													IKZF1
													BCAP31
													DNAH14
													CYP2R1
													WWOX
													PRELID2
													INSIG1
													NF2
													C6orf1
													KATNA1
													BCR
													SPIN2B
													TPCN1
													ZDHHC17
													RHD
													PLCD1
													NAP1L1
													CHP1
													HSPA14
													SIRT7
													TRPV2
													C2orf88
													FANCA
													MCRS1
													CYHR1
													KLHL17
													RP11-43F13.1
													AGRN
													ZP3
													HBA2
													NDOR1
													SUMO2
													ZDHHC9
													NHLRC3
													MSL1
													S100A13
													PAX8-AS1
													AC069277.2
													HMGB1
													ZNF681
													STK40
													TMEM63A
													SUPT5H
													IARS
													CD55
													LONP1
													EPHB4
													XRCC6
													NCOR2
													PRPF40A
													ANAPC7
													NACA
													MAN2A2
													PLXNB2
													RABL6
													ZKSCAN5
													AMZ2
													ZNF431
													SNHG17
													PDLIM7
													FLNA
													WDR45
													ZNF138
													CXorf40B
													ANXA6
													DYNC1H1
													PCBP2
													SLC25A29
													ABCB8
													SND1
													ZNF785
													NOL4L
													TBC1D9B
													ZNF720
													GSTK1
													HNRNPAB
													PIGN
													FAR1
													CXorf40A
													RPE
													PHF2
													RPS26
													GPAA1
													TEAD4
													SPG7
													S100A6
													KEL
													NOL8
													SFI1
													QRICH1
													DDX42
													RPL23A
													UBL5
													TMEM116
													UCKL1
													MYL4
													WWP2
													MGEA5
													TCAF1
													YTHDF2
													NBR2
													DDX39B
													C6orf89
													FAM19A2
													TTC37
													GLMP
													ZNF652
													RCSD1
													TMEM184B
													CHAMP1
													ARHGAP11A
													HMGN2
													DENND4B
													R3HDM4
													TSEN15
													PRC1
													SREBF2
													ATG9A
													SGMS1
													LINC00963
													TIMM23B
													C10orf128
													OXLD1
													BRD2
													AGPAT1
													MRPL38
													STK19
													DXO
													EHMT2
													C6orf48
													VARS
													MBD5
													MSH5
													ABHD16A
													BAG6
													PRRC2A
													CCHCR1
													DDR1
													GNB2L1
													AKT1S1
													GABBR1
													TRIM27
													ATXN2
													TRIM13
													CCDC144NL
													PRR13
													NAP1L4
[truncated: 199 more rows]

## Sheet: Table S8
Table S8. Target gene lists of HNRNPK in model II. Table S8 contains the SF of transcriptional regulation target genes calculated by BETA of HNRNPK and the splicing regulation target genes calculated by SURF of and NCBP2, SSB and HNRNPK and the genes that are co-regulated by the two genes in model II.
HNRNPK-BETA-SF		NCBP2-SURF	HNRNPK-SURF	NCBP2-SURF HNRNPK-SURF overlap		SSB-SURF	HNRNPK-SURF	SSB-SURF HNRNPK-SURF overlap
IGF2BP3		RBM5	CFH	RBM5		TFPI	CFH	TFPI
TRIM24		AK2	SNX11	PAFAH1B1		RBM5	SNX11	RBM5
BAG2		DBF4	CFLAR	LUC7L		RHBDD2	CFLAR	LUC7L
NCBP2		MARK4	TFPI	MED24		LUC7L	TFPI	ZNF207
SYNCRIP		PAFAH1B1	RBM5	ZNF207		UBE3C	RBM5	LETMD1
SSB		KIAA0100	PLXND1	LYPLA2		ZNF207	PLXND1	ZC3H11A
DDX1		LUC7L	RPAP3	TACC3		GIPR	RPAP3	BCAT1
RBM28		TEAD3	PAFAH1B1	RNH1		SLC25A39	PAFAH1B1	HDAC7
CPEB1		MED24	MATK	RNASET2		MATR3	MATK	RPL18
PPIL1		ZNF207	ST7L	LETMD1		PSMA4	ST7L	BTBD1
SNRPD1		BTK	LUC7L	ZC3H11A		LETMD1	LUC7L	MTHFD2
SNRPE		LYPLA2	NADK	HDAC7		THRAP3	NADK	UFD1L
RBFOX2		AKAP8L	MED24	ISOC2		ZC3H11A	MED24	TCF3
SNRPG		PTBP1	CSDE1	ABCA7		BCAT1	CSDE1	DAZAP1
THOC2		PPP5C	ZNF207	PSME4		HDAC7	ZNF207	NRD1
U2SURP		SLC25A39	NCAPD2	ASNS		RPL18	NCAPD2	VDAC3
CLNS1A		TACC3	LYPLA2	TCF3		SUGP2	LYPLA2	AK6
TFE3		BID	LARS2	DAZAP1		BTBD1	LARS2	SNX5
RBMS1		MATR3	ERCC1	TFRC		OAT	ERCC1	HNRNPC
CELF2		RNH1	RNF14	SMARCE1		MTHFD2	RNF14	HDAC6
LGALS3		RNASET2	TACC3	ZNF638		RAB27A	TACC3	TPTEP1
		PNKP	POLA2	ACTB		UFD1L	POLA2	CCNB1IP1
		FAM65C	CAPN1	STXBP2		PABPC1	CAPN1	INTS9
		ARHGAP6	MDH1	NRD1		TCF3	MDH1	ASAH1
		VPS13D	SLC30A9	VDAC3		DAZAP1	SLC30A9	MED25
		LETMD1	GLT8D1	THOC1		SDHA	GLT8D1	VEGFA
		THRAP3	NLRP2	AK6		PICALM	NLRP2	EEF1B2
		ZC3H11A	RNH1	GNAS		ENO1	RNH1	SRSF11
		UNKL	RNASET2	SNX5		TUBE1	RNASET2	CD46
		MPC1	BRD9	ANAPC5		NRD1	BRD9	HNRNPA2B1
		HDAC7	HMGB3	GRAMD1A		VDAC3	HMGB3	PRICKLE4
		NCKAP1	ATP6V0A1	LTBP4		DNM2	ATP6V0A1	RBCK1
		ISOC2	EDC4	HNRNPC		XPO1	EDC4	PCID2
		U2AF2	OFD1	HDAC6		EIF3I	OFD1	UBR4
		TMEM161A	POLR2B	HNRNPM		RAB10	POLR2B	HP1BP3
		SUGP2	MAP4	LZTR1		AK6	MAP4	SAT1
		ABCA7	TSPAN17	PPIL2		DNM1L	TSPAN17	ACTN4
		AP3D1	R3HDM1	CRYBB2P1		SNX5	R3HDM1	SLC6A8
		OAT	CLPTM1L	PPP6R2		GANAB	CLPTM1L	MPP1
		PKM	LIMA1	FAM118A		DLD	LIMA1	RBM39
		IDH3G	LETMD1	PSMA3		HNRNPC	LETMD1	ZRANB2
		PLEKHH3	PLEKHA5	PSME2		HDAC6	PLEKHA5	TMEM165
		IP6K2	TTC17	GABRE		AAAS	TTC17	HNRNPA1
		PSME4	ANAPC4	MAZ		SRPK1	ANAPC4	GLUL
		RAB27A	USP36	RAB11A		BCL2L13	USP36	NUPL2
		DGCR2	SEC61A1	EEF1D		TPTEP1	SEC61A1	TRA2B
		RNF126	PPP1R12A	HNRNPL		SRSF5	PPP1R12A	RABGGTB
		ASNS	ZC3H11A	SNRNP70		CCNB1IP1	ZC3H11A	METTL5
		PABPC1	WNK1	CLASRP		NAA10	WNK1	SSB
		NCK2	BCAT1	MED25		INTS9	BCAT1	RPS27A
		WBSCR22	HDAC7	GPI		DECR1	HDAC7	RPS3A
		TCF3	MON2	PLD3		ASAH1	MON2	KDM6A
		DAZAP1	GPBP1	GLTSCR2		NUCB1	GPBP1	ARFGAP2
		PRKACA	VMP1	COPE		MED25	VMP1	CDK19
		PTPN18	RPL18	SMG9		AKT2	RPL18	EIF4A2
		TFRC	ISOC2	EIF4H		CYTH2	ISOC2	THEM4
		SDHA	ABCA7	DNM1		ISYNA1	ABCA7	GPBP1L1
		SMARCE1	BTBD1	WSB1		TAX1BP1	BTBD1	APEH
		IGF2BP2	HMG20B	GAR1		NPM3	HMG20B	CMBL
		PICALM	IPO5	FNBP4		DDX5	IPO5	PCF11
		EED	MTHFD2	EIF4G2		SLC9A3R1	MTHFD2	TAF1D
		TSG101	IDI1	CARS		NMU	IDI1	ATF7IP2
		EIF4G3	GRIPAP1	TCIRG1		PTGES3	GRIPAP1	ZNF692
		ZNF638	PSME4	RSRC2		NAA25	PSME4	GTPBP2
		MARK3	UFD1L	KRT18		GAPDH	UFD1L	LRRC75A-AS1
		ACTB	ASNS	FBXO9		QKI	ASNS	ANXA2
		REXO2	EIF2B3	GMNN		VEGFA	EIF2B3	PRAME
		SPAG5	MAP4K4	VEGFA		PRPF4B	MAP4K4	ARAP1
		ARHGEF1	TCF3	HMGCS1		RARS	TCF3	PCBP2
		STXBP2	DAZAP1	H2AFY		TFG	DAZAP1	TMEM116
		LRCH4	HLTF	TCERG1		EEF1B2	HLTF	BAG6
		UBE2K	CYBRD1	CRBN		FANCL	CYBRD1	AP1G2
		NRD1	TFRC	UBE3A		SRSF7	TFRC	CCDC144NL-AS1
		VDAC3	SREBF1	FXR1		ATP5F1	SREBF1	LINC01184
		THOC1	P4HA2	GORASP1		SFPQ	P4HA2	MALAT1
		DUSP13	ACADVL	NKTR		SRSF11	ACADVL	RP11-872D17.8
		FDFT1	SMARCE1	STK25		UAP1	SMARCE1	CNPY2
		DNM2	CLASP1	TIA1		CD46	CLASP1	RP11-169F17.1
		SMARCA2	ATP2A3	MECR		RSRP1	ATP2A3	SNHG4
		UBA5	DPP8	CAPZA1		STK11	DPP8
		CCNT2	ZNF638	SRSF11		SPCS2	ZNF638
		PPIE	ACTB	CD46		ENY2	ACTB
		AGBL5	PLD1	PRPF3		RNF2	PLD1
		AK6	SEC31B	NDUFB3		HNRNPA2B1	SEC31B
		CTTN	MLH1	ABCD4		NFE2	MLH1
		TRIP6	STXBP2	MORF4L2		STIL	STXBP2
		ADD1	SNRPA	NQO2		PRICKLE4	SNRPA
		SF3B2	PPP2R5C	SEPT6		VASP	PPP2R5C
		GNAS	NRD1	EML2		RBCK1	NRD1
		DNM1L	VDAC3	RBCK1		AGO3	VDAC3
		KHSRP	THOC1	UROD		PCID2	THOC1
		ASAP3	RIF1	PCID2		CANX	RIF1
		SNX5	MEF2C	PRMT1		UBR4	MEF2C
		ANAPC5	KIAA0141	HP1BP3		HP1BP3	KIAA0141
		GCN1	APLP2	ALDH1A2		ICE2	APLP2
		GRAMD1A	AK6	DCTD		SAT1	AK6
		NECAP1	MYNN	ERMARD		ACTN4	MYNN
		ARHGAP4	GNAS	SAT1		PRRC2B	GNAS
		LTBP4	SNX5	PRKCSH		SLC6A8	SNX5
		HAUS4	ANAPC5	ACTN4		MPP1	ANAPC5
		HNRNPC	FUS	SLC6A8		RBM39	FUS
		HDAC6	GRAMD1A	MPP1		ENOSF1	GRAMD1A
		AAAS	HEPH	RBM39		PTCD3	HEPH
		SUCO	RBM41	ACSS2		ZRANB2	RBM41
		DHPS	LTBP4	STARD3		NASP	LTBP4
		CWF19L1	PAPOLA	LINC00470		ATP13A3	PAPOLA
		WAC	MRPS33	ARFIP2		LARS	MRPS33
		MYO9B	STRN4	DCAF8		PPHLN1	STRN4
		CIRBP	PABPC4	SRRM1		PRPF38A	PABPC4
		HNRNPM	CDV3	SUV420H2		TMEM165	CDV3
		CDC34	NLRP1	TMEM165		BIVM	NLRP1
		MKNK2	ORC6	HNRNPA1		HNRNPA1	ORC6
		TRMT2A	G2E3	CCT7		GLUL	G2E3
		ZDHHC8	HNRNPC	TRA2B		DHX9	HNRNPC
		LZTR1	SEC22C	TLN1		NUPL2	SEC22C
		PPIL2	HDAC6	GRHPR		SRSF1	HDAC6
		CRYBB2P1	CREM	TMEM63B		NDUFB5	CREM
		SLC25A1	ATP5D	KIF23		TRA2B	ATP5D
		HPS4	HNRNPM	PARP6		NUSAP1	HNRNPM
		DDX17	ARVCF	RABGGTB		RABGGTB	ARVCF
		FBXO7	KLHL22	LRPPRC		RPS24	KLHL22
		PPP6R2	LZTR1	METTL5		METTL5	LZTR1
		RPL3	CABIN1	LMBR1L		SSB	CABIN1
		FAM118A	PPIL2	FANCI		HNRNPD	PPIL2
		COCH	TOP3B	KIFC3		ANP32A	TOP3B
		PSMA3	CRYBB2P1	TMC6		UQCRC2	CRYBB2P1
		SRSF5	GGA1	PFKL		NARF	GGA1
		PSME2	GCAT	AKT1		EIF2D	GCAT
		TM9SF1	TPTEP1	ITGB3BP		RPS27A	TPTEP1
		ZMYND8	DMC1	SERBP1		EIF2B5	DMC1
		NELFCD	PPP6R2	CIAO1		FIP1L1	PPP6R2
		ANKRD12	AP1B1	PKP4		RPS3A	AP1B1
		GABRE	THOC5	CDCA7		KDM6A	THOC5
		UGGT2	GRAP2	G3BP1		EIF3H	GRAP2
		ACD	FAM118A	C7orf50		ARFGAP2	FAM118A
		NME3	KHNYN	KDM6A		ALDOA	KHNYN
		HCFC1R1	PRMT5	EBP		ITPR1	PRMT5
		TAF1C	CNIH1	RBMX		MBNL1	CNIH1
		QPRT	PSMA3	HMBOX1		HNRNPDL	PSMA3
		MAZ	ACIN1	SLC25A37		SREK1	ACIN1
		RNF40	CCNB1IP1	ADD3		CDK19	CCNB1IP1
		RAB11A	PSME2	UBE2Z		RPL30	PSME2
		FAH	CSTF1	THEM4		EIF4A2	CSTF1
		ZFAND1	MTG2	BSDC1		RER1	MTG2
		UBR5	SLCO4A1	ATAD3B		THEM4	SLCO4A1
		EEF1D	ARFGAP1	NDUFV3		GPBP1L1	ARFGAP1
		SQLE	ARFRP1	LSS		FDPS	ARFRP1
		NUCB1	HM13	ZNF714		RPL8	HM13
		HNRNPL	RBFA	SNRNP25		AP2M1	RBFA
		SNRNP70	MYL12A	CRELD1		MRPL55	MYL12A
		CLASRP	CEP192	APEH		U2SURP	CEP192
		SF3A2	STAG2	ANKS6		APEH	STAG2
		PTOV1	SLC35A2	PCF11		CMBL	SLC35A2
		MED25	GABRE	TAF1D		RPS14	GABRE
		TNNT1	MAGED2	ATF7IP2		C7orf55	MAGED2
		POP4	LYRM1	PHB		SNAPC3	LYRM1
		GPI	USB1	AC104389.28		PCF11	USB1
		AKT2	CAPN15	MVD		VDAC2	CAPN15
		PLD3	PIEZO1	DNAJC7		BTNL9	PIEZO1
		TBCB	MAZ	SEMA4C		TAF1D	MAZ
		CACTIN	RAB11A	UPF3A		CCT2	RAB11A
		HNRNPUL1	CTSH	ZNF692		ATF7IP2	CTSH
		FZR1	CEP152	ASXL1		KIAA0101	CEP152
		GLTSCR2	TJP1	THOP1		RPL13	TJP1
		TYK2	INTS9	GTPBP2		EEF2	INTS9
		ISYNA1	EEF1D	SP3		FTH1	EEF1D
		COPE	MCM4	RELA		SETD5	MCM4
		SMG9	ASAH1	RPL15		STAT3	ASAH1
		DNAJC2	HNRNPL	LRRC75A-AS1		DNAJC21	HNRNPL
		HBP1	SNRNP70	DCTN2		HNRNPH1	SNRNP70
		SSBP1	CLASRP	POLD4		XPO6	CLASRP
		TFR2	DOT1L	RPS6KB2		GUSB	DOT1L
		EZH2	AES	MLXIP		AC093323.3	AES
		PSMA2	MED25	C8orf59		ZNF692	MED25
		POLD2	TIMM50	GAK		QARS	TIMM50
		EIF4H	FBL	PCBP1-AS1		GTPBP2	FBL
		DNM1	GPI	PCGF5		BANP	GPI
		SETX	PLD3	IST1		MIR4435-2HG	PLD3
		DVL1	PRKD2	CHEK2		UQCRH	PRKD2
		DDX50	GLTSCR2	P4HB		LRRC75A-AS1	GLTSCR2
		ZMIZ1	BABAM1	ARAP1		CCDC14	BABAM1
		PSMD3	BCAT2	NAP1L1		EDC3	BCAT2
		KPNB1	PRPF31	IARS		SSR4	PRPF31
		DDX5	COPE	LONP1		ANXA2	COPE
		PSMD11	KXD1	FLNA		RPL35A	KXD1
		PTGES3L-AARSD1	SMG9	WDR45		SRPR	SMG9
		PRKAR1A	BET1	PCBP2		CNOT10	BET1
		WSB1	DNAJB6	TBC1D9B		PTP4A2	DNAJB6
		IFT20	CPED1	ZNF655		TMED9	CPED1
		ALDOC	EIF3B	QRICH1		PRAME	EIF3B
		OCIAD1	IMPDH1	TMEM116		INSIG1	IMPDH1
		NMU	PLOD3	MYL4		ARAP1	PLOD3
		UBE2D3	COA1	RCSD1		ZBTB44	COA1
		NDUFC1	BCL7B	SREBF2		PCBP2	BCL7B
		GAR1	EIF4H	C10orf128		FAR1	EIF4H
		MFSD10	DNM1	MSH5		RPS26	DNM1
		MTCH2	DOCK8	CCHCR1		ADH5	DOCK8
		FNBP4	ZFAND5	HMGN1		TMEM116	ZFAND5
		EIF4G2	HPS1	HEXA		DENND4B	HPS1
		PDHX	ATE1	AP1G2		SNHG5	ATE1
		MDK	TSPAN14	CPNE1		C6orf48	TSPAN14
		MADD	RAD51C	CKLF		BAG6	RAD51C
		CARS	EZH1	CCNL2		GNB2L1	EZH1
		TCIRG1	WSB1	JPX		TRIM27	WSB1
		CORO1C	NAT9	SLC26A6		AP1G2	NAT9
		ATP5B	PHF12	N4BP2L2		FIS1	PHF12
		RSRC2	GAR1	RPL32P3		HSBP1	GAR1
		KRT18	DHX15	GTF2I		CCDC144NL-AS1	DHX15
		CNOT2	FNBP4	CTD-3214H19.4		GAS5	FNBP4
		CPSF6	EIF4G2	LINC01002		RGL2	EIF4G2
		GAPDH	ACCS			LINC00969	ACCS
		ENO2	CARS			SNHG3	CARS
		FGFR1OP2	NUP98			SNHG6	NUP98
		FBXO9	TCIRG1			LINC01184	TCIRG1
		GMNN	RSRC2			THAP9-AS1	RSRC2
		PHF1	KRT18			MALAT1	KRT18
		QKI	VPS29			RP11-872D17.8	VPS29
		MRPL2	ARHGDIB			SNHG1	ARHGDIB
		VEGFA	NOP2			CNPY2	NOP2
		PRPF4B	TPI1			RP11-169F17.1	TPI1
		TTK	SRSF9			RPL17	SRSF9
		FBRSL1	HDDC2			LINC01029	HDDC2
		HARS2	FBXO9			TXNIP	FBXO9
		HMGCS1	GMNN			TAF15	GMNN
		CLINT1	VEGFA			SNHG4	VEGFA
		ARRDC3	HMGCS1				HMGCS1
		H2AFY	SUB1				SUB1
		TCERG1	BRIX1				BRIX1
		SMC4	H2AFY				H2AFY
		CRBN	TCERG1				TCERG1
		UBE3A	ZNF346				ZNF346
		TFG	CRBN				CRBN
		FXR1	UBE3A				UBE3A
		SLC41A3	TFDP2				TFDP2
		SCAP	PFKFB4				PFKFB4
		GORASP1	PRKAR2A				PRKAR2A
		NKTR	ECT2				ECT2
		ACTR3	FXR1				FXR1
		TTC31	GORASP1				GORASP1
		NDUFS7	ABCC5				ABCC5
		RTN4	ABHD14B				ABHD14B
		FANCL	SSR3				SSR3
		USP34	NKTR				NKTR
		ABCB6	EEF1B2				EEF1B2
		STK25	DGUOK				DGUOK
		ATF2	TTL				TTL
		TIA1	MPV17				MPV17
		PARK7	GTF3C2				GTF3C2
		AMPD2	EIF2B4				EIF2B4
		MECR	ELMOD3				ELMOD3
		CAPZA1	EHBP1				EHBP1
		SFPQ	STK25				STK25
		MFN2	TIA1				TIA1
		MIIP	RPL22				RPL22
		SRSF11	SRSF4				SRSF4
		TTF2	MECR				MECR
		LGALS8	CAPZA1				CAPZA1
		KDM5B	GON4L				GON4L
		UAP1	IVNS1ABP				IVNS1ABP
		CD46	SRSF11				SRSF11
		PRPF3	CRYZ				CRYZ
		RSRP1	GNPAT				GNPAT
		STK11	CD46				CD46
		RNF146	PRPF3				PRPF3
		RPN2	B4GALT2				B4GALT2
		NDUFB3	AKR1A1				AKR1A1
		GDA	PRDX1				PRDX1
		PHF19	PRRC2C				PRRC2C
		C19orf25	DPH5				DPH5
		ABCD4	MTFR1L				MTFR1L
		PCMT1	DHDDS				DHDDS
		TCP1	NDUFB3				NDUFB3
		TMPO	TJP2				TJP2
		ZNF706	CNTRL				CNTRL
		COPS5	DNAL1				DNAL1
		TBC1D15	ABCD4				ABCD4
		RBBP6	ESRRB				ESRRB
		P4HA1	TMEM214				TMEM214
		ACOT9	HOXB3				HOXB3
		ATG101	CENPL				CENPL
		HJURP	EPC1				EPC1
		MORF4L2	EXOSC8				EXOSC8
		RNF114	ETF1				ETF1
		IQSEC2	NR2C1				NR2C1
		XPO5	ARL1				ARL1
		NQO2	PTK2B				PTK2B
		MYRF	ADCY7				ADCY7
		SEPT6	PILRB				PILRB
		GGA3	COPA				COPA
		NUP85	ANXA11				ANXA11
		NT5C	SEPT7				SEPT7
		PPP1R12C	HNRNPA2B1				HNRNPA2B1
		EML2	ARL4A				ARL4A
		VASP	DCAF10				DCAF10
		GPCPD1	ZWINT				ZWINT
		RBCK1	CIT				CIT
		MAX	DDX39A				DDX39A
		RALY	MORF4L2				MORF4L2
		UROD	DNPEP				DNPEP
		PCID2	MTRR				MTRR
		RBM42	NQO2				NQO2
		PRMT1	PRICKLE4				PRICKLE4
		ASL	OARD1				OARD1
		STAT5A	LRRFIP1				LRRFIP1
		ELK1	SEPT6				SEPT6
		CANX	MSTO1				MSTO1
		CPSF3L	SLC25A23				SLC25A23
		HP1BP3	THOC2				THOC2
		MACF1	GPR108				GPR108
		DGCR8	EML2				EML2
		NDUFA5	RBCK1				RBCK1
		ALDH1A2	KDM5C				KDM5C
		SUMF2	UROD				UROD
		DCTD	PCID2				PCID2
		ERMARD	CAPNS1				CAPNS1
		SAT1	IRF3				IRF3
		LDLR	PRMT1				PRMT1
		PRKCSH	WNK4				WNK4
		SAFB2	DLGAP5				DLGAP5
		ATP8B3	NUP214				NUP214
		MRPL34	MAP2K2				MAP2K2
		PGLS	PIN1				PIN1
		ACTN4	UBR4				UBR4
		MAP1S	HP1BP3				HP1BP3
		SSBP4	SIN3B				SIN3B
		UBAC1	PKMYT1				PKMYT1
		PAK4	POR				POR
		CEP85	ALDH1A2				ALDH1A2
		LAMA5	ANAPC13				ANAPC13
		OSBPL2	DCTD				DCTD
		C16orf13	ILF3				ILF3
		ATG4D	ASH2L				ASH2L
		SLC6A8	ERMARD				ERMARD
		PNCK	SAT1				SAT1
		DKC1	PRKCSH				PRKCSH
		MPP1	ACTN4				ACTN4
		RBM39	FCHO1				FCHO1
		ACSS2	EXOSC2				EXOSC2
		GSE1	SLC6A8				SLC6A8
		PPT1	MPP1				MPP1
		THOC6	RBM39				RBM39
		STARD3	ACSS2				ACSS2
		HSD17B7	SLC6A6				SLC6A6
		LINC00470	PSMC3IP				PSMC3IP
		ARFIP2	STARD3				STARD3
		TIMM10B	LINC00470				LINC00470
		PTCD3	ARFIP2				ARFIP2
		CLUH	ANKRD17				ANKRD17
		PNISR	ZRANB2				ZRANB2
		FIGNL1	SDF2				SDF2
		GRSF1	DCAF8				DCAF8
		H3F3B	AP3B1				AP3B1
		EIF5A	SRRM1				SRRM1
		DCAF8	SUV420H2				SUV420H2
		NASP	VHL				VHL
		SRRM1	SORT1				SORT1
		SUV420H2	CEPT1				CEPT1
		MACROD1	TMEM165				TMEM165
		MKRN1	TAOK3				TAOK3
		ATP13A3	NAT10				NAT10
		LARS	TROAP				TROAP
		KATNBL1	HNRNPA1				HNRNPA1
		TIMM17A	AHI1				AHI1
		FBXO18	PKIB				PKIB
		ELP2	CCT7				CCT7
		TMEM165	USP15				USP15
		SRPK2	GLUL				GLUL
		CDK4	COX5B				COX5B
		HNRNPA1	NUPL2				NUPL2
		OS9	BZW2				BZW2
		CD164	TBRG4				TBRG4
		CCT7	ACTL6A				ACTL6A
		KLHL36	TRA2B				TRA2B
		FHOD1	TANK				TANK
		CALCOCO2	FAM129B				FAM129B
		NMT1	TLN1				TLN1
		TRA2B	GRHPR				GRHPR
		TLN1	KLC4				KLC4
		GRHPR	TMEM63B				TMEM63B
		KIF13A	FLOT1				FLOT1
		YIPF3	MDC1				MDC1
		TMEM63B	NUMA1				NUMA1
		KIF23	CREBZF				CREBZF
		PARP6	DCUN1D5				DCUN1D5
		RABGGTB	SLC37A4				SLC37A4
		ATRAID	KIF23				KIF23
		LRPPRC	PARP6				PARP6
		RPS24	ZNF280D				ZNF280D
		METTL5	RABGGTB				RABGGTB
		FASTKD1	LRPPRC				LRPPRC
		SSFA2	METTL5				METTL5
		HNRNPD	SSB				SSB
		SEC31A	RAP1GDS1				RAP1GDS1
		GALNT6	G3BP2				G3BP2
		LMBR1L	KIF21A				KIF21A
		MBNL2	NEDD1				NEDD1
		TCF12	LMBR1L				LMBR1L
		FANCI	ESYT1				ESYT1
		GLYR1	RBM26				RBM26
		C16orf58	PCSK6				PCSK6
		UQCRC2	FANCI				FANCI
		KIFC3	MFGE8				MFGE8
		MBTPS1	KIFC3				KIFC3
		TCF25	KSR1				KSR1
		NPEPPS	CLTC				CLTC
		ARHGDIA	PTRH2				PTRH2
		TMC6	SS18				SS18
		NARF	MINK1				MINK1
		FOXK2	TMC6				TMC6
		CEP131	TBCD				TBCD
		DYM	PFKL				PFKL
		NT5C3B	AKT1				AKT1
		PFKL	EMP3				EMP3
		DUS3L	GEMIN7				GEMIN7
		AKT1	KIAA0319L				KIAA0319L
		HSPG2	PLK4				PLK4
		ITGB3BP	WDTC1				WDTC1
		SERBP1	ITGB3BP				ITGB3BP
		MTF2	SERBP1				SERBP1
		STRIP1	PPOX				PPOX
		CD53	ISG20L2				ISG20L2
		ANP32E	SETDB1				SETDB1
		ADAM15	PI4KB				PI4KB
		JTB	UBAP2L				UBAP2L
		TPM3	GUK1				GUK1
		C1orf131	HNRNPLL				HNRNPLL
		ACP1	RPS27A				RPS27A
		CIAO1	CIAO1				CIAO1
		PKP4	SNRNP200				SNRNP200
		CDCA7	PKP4				PKP4
		HSPD1	CDCA7				CDCA7
		FANCD2	GOLGA4				GOLGA4
		GMPPA	RP11-977G19.10				RP11-977G19.10
		RPL32	MANF				MANF
		EIF2B5	RPS3A				RPS3A
		SKP2	PPIP5K2				PPIP5K2
		TNIP1	G3BP1				G3BP1
		G3BP1	RMND5B				RMND5B
		TRIM41	RPL7L1				RPL7L1
		RNF44	C7orf50				C7orf50
		C7orf50	NCAPG2				NCAPG2
		MDH2	LUC7L2				LUC7L2
		KDM6A	KDM6A				KDM6A
		NONO	EBP				EBP
		EBP	RBMX				RBMX
		RBMX	HMBOX1				HMBOX1
		HMBOX1	SLC25A37				SLC25A37
		SLC25A37	STAR				STAR
		PROSC	FAM83A				FAM83A
		WHSC1L1	PTGES2				PTGES2
		GTF3C5	CIZ1				CIZ1
		C9orf142	FAM73B				FAM73B
		DPH7	ADD3				ADD3
		COMMD3	IMMP1L				IMMP1L
		RSU1	ARFGAP2				ARFGAP2
		RPP30	TKFC				TKFC
		ADD3	TAOK2				TAOK2
		RGS10	SEC24D				SEC24D
		PGAP2	UBC				UBC
		DGKZ	TMEM263				TMEM263
		EIF3M	DLG5				DLG5
		CELF1	WWC2				WWC2
		CCDC82	TIAL1				TIAL1
		HYOU1	GGPS1				GGPS1
		FADS1	CAST				CAST
		CPSF7	FAM49B				FAM49B
		EI24	NMRAL1				NMRAL1
		PPP4C	TBRG1				TBRG1
		ALDOA	MIA3				MIA3
		DLAT	XPC				XPC
		PTS	DPH3				DPH3
		ITPR1	AZIN1				AZIN1
		NCAPD3	CDK19				CDK19
		MBNL1	ZFYVE27				ZFYVE27
		HNRNPDL	RHOC				RHOC
		BUB3	USP16				USP16
		ATP5G3	NAA11				NAA11
		CNOT8	C14orf2				C14orf2
		CCT8	EIF4A2				EIF4A2
		RAB11FIP1	SEC13				SEC13
		PRR14	C1orf27				C1orf27
		FRRS1	NECAP2				NECAP2
		PHKG2	PAXIP1				PAXIP1
		RPUSD3	FUK				FUK
		LRP8	LDLRAP1				LDLRAP1
		DHRS4	EYA3				EYA3
		ZC3H18	RNF207				RNF207
		EPB41	MITD1				MITD1
		GART	GDPD5				GDPD5
		UBE2Z	B4GALT3				B4GALT3
		ADIPOR1	FAM160B2				FAM160B2
		THEM4	PAXBP1				PAXBP1
		AMFR	UBE2Z				UBE2Z
		NAE1	THEM4				THEM4
		CTBP1	MED8				MED8
		BSDC1	GPBP1L1				GPBP1L1
		ATAD3B	TMEM234				TMEM234
		NDUFV3	BSDC1				BSDC1
		LSS	ATAD3B				ATAD3B
		MCM3AP	NDUFV3				NDUFV3
		DIP2A	CBS				CBS
		ZNF714	AGPAT3				AGPAT3
		ADAR	RALGDS				RALGDS
		FDPS	LSS				LSS
		RUSC1	C21orf58				C21orf58
		LMNA	ZNF714				ZNF714
		IER2	SAFB				SAFB
		RECQL4	SHC1				SHC1
		SQSTM1	CPSF4				CPSF4
		MGAT4B	MUM1				MUM1
		RPL8	FBXL13				FBXL13
		YDJC	SAP30BP				SAP30BP
		AP2M1	LARP4				LARP4
		FDXR	SNRNP25				SNRNP25
		PRPSAP1	LBHD1				LBHD1
		ALDH16A1	TAL1				TAL1
		ITGA5	C1orf123				C1orf123
		ZNF385A	IL23R				IL23R
		RAVER1	OMA1				OMA1
		SNRNP25	PEX19				PEX19
		UBXN1	ATF3				ATF3
		FAAP20	BROX				BROX
		TM2D1	CAPN2				CAPN2
		FUBP1	MEMO1				MEMO1
		ATXN7L2	CLHC1				CLHC1
		MRPL55	DCAF16				DCAF16
		ADCK3	PAQR3				PAQR3
		ERCC3	STT3B				STT3B
		RNF149	CRELD1				CRELD1
		ANKZF1	MTMR14				MTMR14
		SPTA1	MTHFD2L				MTHFD2L
		GMPS	YEATS2				YEATS2
		CCNL1	TMEM41A				TMEM41A
		CRELD1	RFC4				RFC4
		U2SURP	APEH				APEH
		MEAF6	ANAPC10				ANAPC10
		GNL3	TMEM161B				TMEM161B
		SLBP	STARD4				STARD4
		PLXNB1	CMBL				CMBL
		APEH	RICTOR				RICTOR
		CEP44	UQCRQ				UQCRQ
		ARFIP1	CTSB				CTSB
		NIPBL	SPIDR				SPIDR
		ANKRA2	OXR1				OXR1
		TRA2A	FASTK				FASTK
		SUN1	YWHAZ				YWHAZ
		SLC4A2	INTS8				INTS8
		KDM1B	HNRNPK				HNRNPK
		ANKS6	ANKS6				ANKS6
		NOL6	ZHX1				ZHX1
		PCF11	INPPL1				INPPL1
		TAF1D	PCF11				PCF11
		CEP57	LRR1				LRR1
		ILK	NEMF				NEMF
		MCM7	PMPCA				PMPCA
		ATF7IP2	METTL17				METTL17
		KIAA0101	NDRG2				NDRG2
		RCCD1	TAF1D				TAF1D
		MARS	COPS2				COPS2
		PHB	TPP1				TPP1
		GOLGA2	XRRA1				XRRA1
		C15orf39	TMX3				TMX3
		AC104389.28	CENPV				CENPV
		GATAD2A	ATF7IP2				ATF7IP2
		MVD	FAM96A				FAM96A
		CDT1	VPS39				VPS39
		RPL13	MRPL16				MRPL16
		EEF2	SMAD3				SMAD3
		UBXN6	PHB				PHB
		OTUB1	AC104389.28				AC104389.28
		TK1	MVD				MVD
		MLST8	ANKRD11				ANKRD11
		E4F1	ZNF83				ZNF83
		SLC3A2	ZNF558				ZNF558
		CTNNB1	NDUFV1				NDUFV1
		PBK	TMEM99				TMEM99
		SETD5	ECI1				ECI1
		DNAJC7	SRRM2				SRRM2
		ATG4B	DNAJC7				DNAJC7
		COG7	SEPT2				SEPT2
		REEP4	SLC20A2				SLC20A2
		STAT3	SEMA4C				SEMA4C
		SEMA4C	USP39				USP39
		HNRNPH1	MFF				MFF
		UPF3A	UPF3A				UPF3A
		XPO6	HINT1				HINT1
		RAB24	LIMS1				LIMS1
		HEXDC	HNRNPA3				HNRNPA3
		BUB1	CRTAP				CRTAP
		RFNG	UBB				UBB
		DCXR	ARMC10				ARMC10
		RAC3	NDUFA3				NDUFA3
		GUSB	ZNF692				ZNF692
		NFRKB	ASXL1				ASXL1
		STAT2	BCL2L1				BCL2L1
		RPS9	ATPAF2				ATPAF2
		ZNF692	THOP1				THOP1
		EXOSC1	GTPBP2				GTPBP2
		ASXL1	NAA16				NAA16
		THOP1	SP3				SP3
		BSG	DMXL1				DMXL1
		GTPBP2	NADSYN1				NADSYN1
		MRPL52	DCAKD				DCAKD
		DCP2	RELA				RELA
		SP3	ARV1				ARV1
		RNASEH2C	CCS				CCS
		PHF8	DENND4A				DENND4A
		MIR4435-2HG	TMEM167A				TMEM167A
		ADRBK1	RPL15				RPL15
		RELA	DHX36				DHX36
		EHBP1L1	LRRC75A-AS1				LRRC75A-AS1
		EIF1	DCTN2				DCTN2
		RNF213	RFESD				RFESD
		UBXN2A	POLD4				POLD4
		LARP7	C11orf68				C11orf68
		RPL15	RAB6A				RAB6A
		LRRC75A-AS1	RPS6KB2				RPS6KB2
		DCTN2	MLXIP				MLXIP
		MED16	SWI5				SWI5
		ATG13	TMEM39A				TMEM39A
		EIF1AD	ACSF3				ACSF3
		CCDC14	C8orf59				C8orf59
		POLD4	ANKLE2				ANKLE2
		UCP2	DEAF1				DEAF1
		RPS6KB2	POLE				POLE
		MLXIP	PDDC1				PDDC1
		AURKAIP1	PPFIA3				PPFIA3
		CTDNEP1	CD151				CD151
		TUBB6	ARL6IP6				ARL6IP6
		C8orf59	DMAP1				DMAP1
		DPP7	PDE4DIP				PDE4DIP
		ARIH2	GAK				GAK
		TMEM94	RAD23A				RAD23A
		FLII	PCBP1-AS1				PCBP1-AS1
		AP3S1	EXOC3				EXOC3
		SH2B1	PCGF5				PCGF5
		PLEC	TDRKH				TDRKH
		FAM219B	IST1				IST1
		GAK	TTC3				TTC3
		ZNF664	ANXA2				ANXA2
		CLK3	C11orf54				C11orf54
		GATA2	ZNF320				ZNF320
		PCBP1-AS1	CHEK2				CHEK2
		PCGF5	TTC32				TTC32
		SSR4	DENND5A				DENND5A
		SCRIB	UBE2F				UBE2F
		LRRC57	IRAK1				IRAK1
		NPM1	PTP4A3				PTP4A3
		COPG1	SEPT9				SEPT9
		MRPS11	SEPT5				SEPT5
		IST1	EIF4ENIF1				EIF4ENIF1
		ARL6IP4	FAF1				FAF1
		EWSR1	SMYD3				SMYD3
		MTA1	PARPBP				PARPBP
		PYCR1	P4HB				P4HB
		BCOR	PRAME				PRAME
		TANGO2	PCYT2				PCYT2
		CHEK2	SETD4				SETD4
		PTP4A2	PRELID2				PRELID2
		PPP1R2	ARAP1				ARAP1
		THAP7	ZDHHC17				ZDHHC17
		UBE2G2	NAP1L1				NAP1L1
		ANO9	TRPV2				TRPV2
		SIGIRR	FANCA				FANCA
		CDK10	SECISBP2				SECISBP2
		HGS	AGRN				AGRN
		P4HB	NHLRC3				NHLRC3
		PSMD13	S100A13				S100A13
		MORF4L1	PAX8-AS1				PAX8-AS1
		POLR3C	AC069277.2				AC069277.2
		INSIG1	TMEM63A				TMEM63A
		C6orf1	ZNF107				ZNF107
		ARAP1	AC005154.6				AC005154.6
		BCR	IARS				IARS
		SPIN2B	CD55				CD55
		TPCN1	LONP1				LONP1
		POFUT2	TSC22D2				TSC22D2
		NAP1L1	MYL6B				MYL6B
		KLHL17	SNHG17				SNHG17
		HES4	FLNA				FLNA
		SRSF10	FUT11				FUT11
		SUMO2	WDR45				WDR45
		RBM34	PCBP2				PCBP2
		SUPT5H	ZGPAT				ZGPAT
		IARS	ABCB8				ABCB8
		ZBTB44	TBC1D9B				TBC1D9B
		LONP1	ZNF720				ZNF720
		EPHB4	ZNF655				ZNF655
		IPO4	CDC42SE1				CDC42SE1
		NCOR2	ZNF780A				ZNF780A
		NACA	GPAA1				GPAA1
		MAN2A2	KEL				KEL
		PLXNB2	QRICH1				QRICH1
		RABL6	TMEM116				TMEM116
		ARHGEF12	MYL4				MYL4
		PDLIM7	TXNRD1				TXNRD1
		FLNA	DDX39B				DDX39B
		WDR45	C6orf89				C6orf89
		DYNC1H1	FAM19A2				FAM19A2
		PCBP2	RCSD1				RCSD1
		TBC1D9B	CHAMP1				CHAMP1
		ZNF655	OSTC				OSTC
		FAR1	R3HDM4				R3HDM4
		SNHG12	TSEN15				TSEN15
		TFDP1	SREBF2				SREBF2
		QRICH1	C10orf128				C10orf128
		TMEM116	AGPAT1				AGPAT1
		MYL4	STK19				STK19
		ASPH	EHMT2				EHMT2
		YTHDF2	MSH5				MSH5
		NCOA6	GPANK1				GPANK1
		RCSD1	BAG6				BAG6
		HMGN2	CCHCR1				CCHCR1
		DENND4B	PPP1R10				PPP1R10
		PRC1	E2F4				E2F4
		SREBF2	HMGN1				HMGN1
		C10orf128	THUMPD3-AS1				THUMPD3-AS1
		PBX2	LINC01089				LINC01089
		MRPL38	ZNF580				ZNF580
		NELFE	ZNF611				ZNF611
		MSH5	NUP62				NUP62
		PRRC2A	MXD3				MXD3
		CCHCR1	HAUS7				HAUS7
		TRIM27	ERV3-1				ERV3-1
		ATXN2	HEXA				HEXA
		PRR13	ATF6B				ATF6B
		HMGN1	CSNK1E				CSNK1E
		SACM1L	AC074286.1				AC074286.1
		KLHL23	AP1G2				AP1G2
		HEXA	CARKD				CARKD
		DDAH2	REPIN1				REPIN1
		AP1G2	UCA1				UCA1
		SMIM7	CPNE1				CPNE1
		CPNE1	LINC00998				LINC00998
		AC024560.3	HOMEZ				HOMEZ
		C22orf29	CKLF				CKLF
		DDX3X	RNASEK				RNASEK
		CKLF	FADS3				FADS3
		PAM16	CCNL2				CCNL2
		CCNL2	NUTM2A-AS1				NUTM2A-AS1
		TSSC2	JPX				JPX
		JPX	NUTM2B-AS1				NUTM2B-AS1
		SLC26A6	SLC26A6				SLC26A6
		DHFR	RP5-884M6.1				RP5-884M6.1
		RP11-418J17.1	XIST				XIST
		CTC-338M12.4	AC007246.3				AC007246.3
		GAS5	DLEU2				DLEU2
		RPP21	TAPBP				TAPBP
		LINC00969	AC009784.3				AC009784.3
		SNHG3	CCDC144NL-AS1				CCDC144NL-AS1
		NME2	LINC01287				LINC01287
		DBNDD2	TTN-AS1				TTN-AS1
		N4BP2L2	PPIL3				PPIL3
		RP11-33B1.1	ATP5J2				ATP5J2
		PDCD6	PI4KA				PI4KA
		PKD1P6	ARFGAP3				ARFGAP3
		CHCHD10	MRPL20				MRPL20
		THAP9-AS1	DECR2				DECR2
		RPL32P3	MRPL33				MRPL33
		SNHG1	PTPRVP				PTPRVP
		GTF2I	RP3-449O17.1				RP3-449O17.1
		RPL17	UBE2V1				UBE2V1
		LINC01029	N4BP2L2				N4BP2L2
		TXNIP	LINC01184				LINC01184
		CTD-2561J22.5	RP11-392P7.6				RP11-392P7.6
		CTD-3214H19.4	OIP5-AS1				OIP5-AS1
		ZNF595	CKMT2-AS1				CKMT2-AS1
		CYFIP1	TMEM161B-AS1				TMEM161B-AS1
		MLLT6	LINC01088				LINC01088
		PPP4R3B	LINC01234				LINC01234
		LINC01002	LINC00958				LINC00958
			RPL32P3				RPL32P3
			MALAT1				MALAT1
			LINC00534				LINC00534
			RP11-872D17.8				RP11-872D17.8
			MSH5-SAPCD1				MSH5-SAPCD1
			PXN-AS1				PXN-AS1
			HMBS				HMBS
			PSMA3-AS1				PSMA3-AS1
			CNPY2				CNPY2
			CEP95				CEP95
			CTD-2116N17.1				CTD-2116N17.1
			LINC01572				LINC01572
			LINC00662				LINC00662
			GTF2I				GTF2I
			RP11-169F17.1				RP11-169F17.1
			AC005307.3				AC005307.3
			CTC-459F4.3				CTC-459F4.3
			CTD-3214H19.4				CTD-3214H19.4
			MINOS1-NBL1				MINOS1-NBL1
			LINC01578				LINC01578
			MYO19				MYO19
			DHRS11				DHRS11
			CH507-9B2.3				CH507-9B2.3
			SNHG4				SNHG4
			LINC01002				LINC01002

## Sheet: Table S9
Table S9. Target gene lists of HNRNPK in model III. Table S9 contains the TF of splicing regulation target genes calculated by SURF of HNRNPK and the transcriptional regulation target genes calculated by BETA of and SAFB and HNRNPK and the genes that are co-regulated by this two genes in model III.
HNRNPK-SURF-TF	SAFB-BETA	HNRNPK-BETA	SAFB-BETA HNRNPK-BETA overlap
GPBP1	ICAM5	NMU	NMU
TCF3	NMU	FSCN1	FSCN1
MEF2C	DNMT3B	DKC1	DKC1
MAZ	PRAME	PRAME	PRAME
TFDP2	AGRN	DNMT3B	DNMT3B
HOXB3	FASN	RAI14	VGF
SETDB1	ZYG11A	VGF	FOXH1
HMBOX1	CALU	FOXH1	ZYG11A
ZHX1	MDK	ZYG11A	PYCR1
ZNF107	DKC1	PYCR1	HOXB9
SREBF2	HIC2	HOXB9	IGF2BP3
ZNF611	VGF	IGF2BP3	GART
HOMEZ	RAC3	GART	CPED1
ZNF207	FOXH1	CPED1	UCA1
HMG20B	UCA1	NUP155	NCKAP1
SREBF1	PKP3	UCA1	ALDH1A2
MYNN	STRIP2	NCKAP1	PKP3
CREM	CPED1	ALDH1A2	NASP
DOT1L	ACAT2	PKP3	STRIP2
ZNF346	CDC42BPA	NASP	FADS1
ESRRB	ALDH1A2	STRIP2	TRIM24
NR2C1	GART	FADS1	CALU
RBCK1	VWDE	PAICS	EZH2
IRF3	FADS1	TRIM24	C22orf39
PIN1	HOXB9	CALU	SQLE
CREBZF	BCOR	HBE1	LRRC8E
ZNF280D	ASIC4	EZH2	RAC3
GPBP1L1	GTPBP4	HMGCS1	ASIC4
ZNF714	FGFR3	EI24	HSPB11
SAFB	NCBP2	C22orf39	FGFR3
TAL1	SQLE	SQLE	ACAT2
ATF3	LRRC8E	LRRC8E	CBX2
SMAD3	TRIM24	RAC3	SNHG3
ZNF83	EZH2	ASIC4	RHOBTB3
ZNF558	PSMG1	HSPB11	KLHL23
ZNF692	CBX2	RFWD3	AFG3L2
SP3	ANKMY2	FGFR3	SEH1L
RELA	GATA2-AS1	ACAT2	THUMPD3
MLXIP	IGF2BP3	CBX2	TRIT1
DEAF1	NCKAP1	ZMYND8	BAG2
ZNF320	CRKL	SNHG3	ANKMY2
SMYD3	SEH1L	RHOBTB3	FASN
ZGPAT	C22orf39	KLHL23	SCG3
ZNF655	CYP51A1	FDFT1	AMHR2
ZNF780A	ACACA	AFG3L2	KDM1A
CHAMP1	MRPL40	SEH1L	ASNS
E2F4	KRT8	THUMPD3	CRNDE
ZNF580	RHOBTB3	TRIT1	GLO1
MXD3	TMEM97	TSSC2	AGRN
ATF6B	NSUN2	BAG2	SP6
REPIN1	BZW2	GTSF1	CEP85
GTF2I	TRIT1	ANKMY2	MEX3A
	NASP	FASN	PSMG1
	PDCD2	LINC01088	UQCRH
	TSR1	SCG3	ZIC2
	BAG2	AMHR2	PDCD2
	ZNF584	KDM1A	CDC45
	SATB2	ASNS	NAE1
	GLO1	CRNDE	BZW2
	ITPKA	GLO1	ZNF280B
	UCK2	AGRN	CRKL
	ASNS	SP6	LAPTM4B
	MIS18A	CEP85	FDPS
	ZIC2	MEX3A	WWC2
	GOLIM4	PSMG1	SSBP1
	SP6	UQCRH	CAPRIN1
	THUMPD3	ZIC2	DAP3
	TIMM17A	NUP205	TUBA1C
	SCG3	DLAT	B4GALNT1
	LAPTM4B	PDCD2	BCOR
	NUP62CL	CDC45	NDC1
	AMHR2	NAE1	MTIF2
	RANBP1	BZW2	NET1
	MTIF2	ZNF280B	NCBP2
	IGSF3	CRKL	METTL5
	DLK1	LAPTM4B	TIMM17A
	LEPR	PPAT	FH
	ARHGAP21	FDPS	GTPBP4
	MSH6	PGM3	RELN
	TUSC3	CPZ	PPP1R14C
	SMARCC1	DMD	NUP107
	MEIS2	WWC2	SATB2
	KLHL23	SSBP1	SYNCRIP
	ZNF280B	CAPRIN1	UCHL5
	ZNF74	DAP3	TWSG1
	NDC1	TUBA1C	XPO5
	DAP3	B4GALNT1	DNAH14
	SCARB1	BCOR	YWHAG
	PYCR1	DARS2	SCARB1
	BTNL9	NDC1	GMNN
	NAE1	MTIF2	CKB
	MIPOL1	DNAAF5	SSB
	NUP107	NET1	ACVR2B
	TPD52L1	NCBP2	TSR1
	SSB	METTL5	SMARCC1
	SYNCRIP	LRCH2	IGSF3
	ACLY	TIMM17A	ZNF311
	SNRPG	FH	MSH6
	FDPS	GTPBP4	MRPS16
	SKP2	RELN	BTNL9
	WWC2	PPP1R14C	GCSH
	DNAH14	NUP107	ICAM5
	XPOT	CSE1L	TUSC3
	HSPB11	SATB2	CCDC8
	RELN	SYNCRIP	TJP1
	ATP7B	UCHL5	GATA2-AS1
	SLC10A4	MRAP2	SKP2
	UCHL5	TWSG1	LEPR
	RHEB	XPO5	GTF3C4
	FH	DNAH14	FBXO5
	FSCN1	TMEM74B	SCIN
	ACVR2B	YWHAG	PNCK
	TJP1	SCARB1	KCNN1
	PPP1R26-AS1	GMNN	OSBP
	SMYD3	CKB	GNL2
	PNCK	SSB	TMEM97
	NQO1	MTX2	CEP57L1
	XPO5	TET1	MEIS2
	FAM178B	ACVR2B	SLC16A1
	ZNF311	TSR1	RCOR2
	LINC01006	SMARCC1	DONSON
	PSMD11	IGSF3	FGFR4
	MSH2	ZNF311	RBM28
	LRP12	MSH6	PPP1R26-AS1
	TTF2	HEPH	CCT8
	GCSH	MRPS16	AK6
	CEP85	BTNL9	BOLA3
	GAL	GCSH	CPEB1
	POLR2D	ICAM5	CLCC1
	RPL7L1	VCX3B	DHRS11
	OSBP	TUSC3	RHEB
	AIG1	USP14	ZMYM4
	NET1	PTGFRN	SLC10A4
	MEX3A	ROR2	XPR1
	RBM28	CCDC8	PAXIP1
	SPTBN2	TJP1	ZNF584
	PPP1R26	GATA2-AS1	CHAF1B
	SCIN	SPRY4	LRP12
	NAA15	SKP2	POLR3G
	SMIM13	PUS7	FAM178B
	METTL5	LEPR	KRT8
	GNL2	GTF3C4	PPIL1
	GTF3C4	FBXO5	AIG1
	TUBA1C	SCIN	ZFPM2
	GORASP2	PNCK	NQO1
	KDM1A	KCNN1	CLDN12
	AFG3L2	VANGL2	GRIN2D
	HSPA4	OSBP	DNAH8
	KCTD3	GNL2	SNRPD1
	GPR158	TMEM97	MRPL40
	SLC16A1	GGCT	NUDCD2
	TWSG1	CEP57L1	MSH2
	B4GALNT1	MACC1	KCNK5
	URB2	MEIS2	PDCD2L
	PLA2G12A	DDX1	ZNF74
	ZMYM4	SLC16A1	GMPS
	AK6	PGBD1	UBA2
	SCD	RCOR2	TEAD1
	NUDCD2	SLC25A13	ASAP3
	DONSON	DONSON	SLC25A21
	PPIL1	EIF4H	ARHGAP21
	GMNN	FGFR4	RAD50
	CCT6A	TOMM20	DUS4L
	DGCR8	RBM28	KIAA1522
	FAT1	PPP1R26-AS1	ALDH1B1
	AMOTL1	CCT8	BOLA3-AS1
	SNHG4	AK6	ATP7B
	DUXAP10	BOLA3	QSER1
	ELP2	CPEB1	MRTO4
	PAX6	SMS	SMYD3
	DNAH8	CLCC1	FBXO22
	DFFA	ARHGAP6	NSUN2
	BOLA3	DHRS11	PPM1E
	NR2F2	RHEB	SNHG4
	UQCRH	ZMYM4	CMBL
	SNRPD1	SLC10A4	MRPS30
	CCDC8	XPR1	UBFD1
	IARS2	PAXIP1	PPP1R26
	CEP57L1	ZNF584	USP48
	ZFPM2	ARL1	MIPOL1
	SSBP1	CHAF1B	PLA2G12A
	DHRS11	ADH5	PTPRH
	PAXIP1	LRP12	LRP5
	XPR1	SSX2IP	GOLIM4
	RCOR2	POLR3G	NUP133
	CKB	FAM178B	HOXB6
	GMPS	KRT8	FAT1
	CHAF1B	PPIL1	HSPG2
	MORN4	AIG1	UHRF1BP1
	CRNDE	ZFPM2	MEX3B
	KCNK5	LMLN	PRIM1
	PTPRH	NQO1	GORASP2
	MRPS30	MLF1	SMIM13
	MYEOV	CLDN12	CAV2
	CENPN	GRIN2D	DFFA
	RAD50	DNAH8	STIL
	IPO7	OLA1	TPD52L1
	LRPPRC	SNRPD1	RPL7L1
	POLR3G	MRPL40	CA8
	SNHG3	GALNT5	KDELR3
	CAPRIN1	NUDCD2	HOXB4
	CPEB1	MSH2	ELP2
	PRIM1	KCNK5	ABCE1
	CLCC1	HDDC2	C1orf109
	YWHAG	PDCD2L	TMEM98
	DUS4L	ZNF74	ITPKA
	ADAL	GMPS	SNRPG
	LONRF2	UBA2	PTGR2
	PTGR2	MNS1	SLC25A1
	FGFR4	TEAD1	SPTBN2
	FBXO22	ASAP3	NAA15
	QSER1	SLC25A21	DNAJC12
	SLC25A21	ARHGAP21	THOC2
	CMBL	RAD50	ADAMTS14
	THOC2	CHML	GAR1
	CCT8	NOSTRIN	CELSR2
	RHPN2	RAD18	IARS2
	SLC7A11	TBX18	MRPL30
	EXTL2	LINGO1	CDC6
	UHRF1BP1	DUS4L	EME1
	NUP133	CALB1	CENPN
	HOXB4	ATAD5	U2SURP
	ALDH1B1	NDUFA5	STAR
	KIAA1522	KIAA1522	EEF1E1
	STIL	ALDH1B1	KCNMB3
	MRPS16	BOLA3-AS1	SPRYD7
	KCNN1	ATP7B	XRCC2
	MCUR1	QSER1	PCCB
	BLMH	MRTO4	IPO7
	TFB2M	SMYD3	WDHD1
	PDHA1	FBXO22	GTF2H3
	BOLA3-AS1	COA7	RHPN2
	HSPG2	TMEM209	SLC7A11
	MRPL30	NSUN2	KIF14
	TEAD1	PPM1E	GAL
	LRP5	SNHG4	NUP43
	ZNF850	CMBL	MCUR1
	KCNMB3	PTK2	CETN3
	ADAMTS14	POU4F1	KRT18
	FBXO5	MRPS30	BLMH
	WDHD1	UBFD1	TFB2M
	CDC45	PPP1R26	HSPA4
	PPP1R14C	USP48	MAK16
	UBFD1	MIPOL1	URB2
	MEX3B	PLA2G12A	ECM1
	CA8	ORC6
	SLC25A1	MSMO1
	MAK16	PTPRH
	KNOP1	SNRPE
	ABCE1	LRP5
	GULP1	RDX
	EME1	GOLIM4
	C1orf109	NUP133
	CELSR2	HOXB6
	MOCOS	INTU
	CLDN12	FAT1
	EEF1E1	HSPG2
	SERHL2	UHRF1BP1
	KDELR3	MEX3B
	CDC6	PRIM1
	CAV2	GORASP2
	DNAJC12	SMIM13
	WDR12	URB1
	LINC00689	CAV2
	U2SURP	DFFA
	HEATR1	STIL
	KIF14	TPD52L1
	KRT18	TEX10
	NDC80	RPL7L1
	PCCB	CA8
	GAR1	WSCD2
	SPRYD7	KDELR3
	RAN	CEP70
	RBM20	RBFOX2
	USP48	HOXB4
	HOXB6	ELP2
	NUP43	ABCE1
	GTF2H3	C1orf109
	GRIN2D	TMEM98
	FBXO45	ITPKA
	CETN3	SNRPG
	MRTO4	NUDT12
	PDCD2L	PTGR2
	PPM1E	SLC25A1
	TMEM98	SPTBN2
	ECM1	NAA15
	UBA2	WDR43
	ERCC6L	CENPH
	XRCC2	MKRN3
	YDJC	PSMD5
	STAR	DNAJC12
	ASAP3	MECOM
		THOC2
		ADAMTS14
		GAR1
		CELSR2
		IARS2
		ARHGAP11A
		MRPL30
		CDC6
		EME1
		CENPN
		HSPA4L
		EIF2S3
		U2SURP
		STAR
		EEF1E1
		ANGPT1
		KCNMB3
		SPRYD7
		XRCC2
		PCCB
		IPO7
		WDHD1
		CLNS1A
		GTF2H3
		RHPN2
		SLC7A11
		KIF14
		GRID1
		ABCA8
		GAL
		EIF3M
		PGR
		NUP43
		PSMB2
		B3GALT1
		MCUR1
		ALDH1L2
		CETN3
		ERI2
		PTPRS
		DEPDC4
		CCDC113
		KRT18
		BLMH
		METAP2
		TFB2M
		HSPA4
		MRPL39
		LCA5
		PREPL
		MAK16
		URB2
		ECM1
		EFCAB10
		ARRB2
		GABARAP
		PPP1R18
		PTPN6
		MVP
		HBA2
		LRCH4
		CAMTA2
		MYO1F
		ITGB2
		GNAI2
		GPSM3
		ACAP1
		STK10
		DENND3
		KCNAB2
		RNF167
		R3HDM4
		GSDMD
		HLA-E
		PDLIM2
		CD37
		MOB3A
		LAT2
		FGR
		TMUB2
		YPEL3
		TBC1D10C
		ZFP36
		LRRC25
		NAGK
		HBB
		MAP2K3
		SH3BP2
		ARHGAP9
		DBNL
		USF2
		PLCG2
		PREX1
		CCDC88B
		RASGRP2
		LAPTM5
		NCF2
		THEMIS2
		ARHGAP30
		SLC43A2
		C5AR1
		WAS
		CTBP2
		SLC16A3
		FGD3
		PLCB2
		IFFO1
		RASSF4
		MBD6
		CDKN2D
		BIN2
		TRAF3IP3
		ZNFX1
		SH3BGRL3
		GUSBP11
		MICAL1
		ANKRD13D
		MAX
		SELPLG
		PRR14
		PAK1
		TUBA4A
		AGAP2
		IRF1
		ATG16L2
		USP4
		CORO1A
		HBA1
		CSF3R
		PSTPIP1
		CHKB
		GBP2
		RELT
		TNFRSF14
		ARHGAP26
		ADAM8
		TSC22D3
		TNFSF12
		STAT6
		ARHGAP27
		GMIP
		ALOX5
		SLC11A1
		LIMD2
		TAP1
		TYMP
		MYO15B
		ARRDC1
		CD300A
		TBC1D1
		SPI1
		RNF166
		VAV1
		DEDD2
		PITPNC1
		FMNL1
		TFE3
		TAZ
		NLRC5
		EGLN2
		DOK3
		COTL1
		CEBPB
		TYROBP
		PADI4
		TCIRG1
		FCGRT
		ITGAM
		TNK2
		FAM214B
		LST1
		TMEM71
		ELMO2
		PLEKHG3
		INPP5K
		SPSB3
		CCDC69
		RAP1GAP2
		SLC15A3
		SLC12A9
		LILRB2
		ATXN1
		POU2F2
		ETV6
		PNRC1
		LIMK2
		ANPEP
		MBD2
		HLA-F
		UNC119
		POLM
		PARP10
		ARID5A
		LYST
		USF1
		DUSP1
		IL16
		CXCL16
		NPEPL1
		SBNO2
		PLEKHM1
		PSMB8
		MAST3
		ARHGAP4
		ICAM3
		DENND1C
		OGFR
		HCK
		LPXN
		MXD1
		MEFV
		BEST1
		PBX3
		WWC3
		HCP5
		UBAP1
		ARPC2
		RHOG
		SVIL
		GPR108
		ELMO1
		SSH3
		IRF9
		LILRB3
		MFNG
		CFP
		PLEKHO2
		FOSL2
		TBXAS1
		GPS2
		TNIP1
		IL2RG
		SLC44A2
		RNF149
		MGAT1
		CDC42EP3
		FPR1
		HCLS1
		SIPA1
		DOCK5
		PSMB8-AS1
		IAH1
		MYO5A
		ACAA1
		NT5C2
		TAGAP
		SH2D3C
		PNPLA6
		IKBKB
		SSH2
		ITPRIP
		FOXO1
		UBE2R2
		BCL6
		FCN1
		PSMB9
		GPX1
		CCDC159
		WDFY4
		NBEAL2
		OSER1
		TRIM26
		ITPKB
		UBXN11
		S100A10
		WWP2
		CNPY3
		DOCK2
		EHD1
		PRAM1
		BCL3
		TINF2
		S100A4
		FOXN3
		GIMAP1-GIMAP5
		ITGB2-AS1
		SYTL1
		MCTP2
		IFI30
		PILRA
		HECA
		MYO1G
		NTNG2
		ITGAL
		HENMT1
		MAPK13
		RGS19
		FNBP1
		SFXN3
		ATP6V0D1
		CEACAM3
		FGD2
		OSCAR
		NINJ1
		RAB37
		GIMAP4
		RARA
		SNN
		GIMAP1
		TFEB
		RBMS1
		TSTD1
		ARAP1
		SLA
		ZDHHC18
		KDM6B
		RASAL3
		S100A6
		CYTH1
		MLKL
		LAIR1
		CDA
		FCER1G
		ISG20
		UNC93B1
		FOXJ2
		CIDEB
		ABRACL
		PIK3IP1
		CD14
		SEMA4A
		ARRDC5
		CYBB
		HGSNAT
		DGKA
		VNN3
		LCP2
		DEF6
		MGAT4A
		RILPL2
		GIMAP5
		CELF2
		MPEG1
		LRRK1
		EZH1
		JAZF1
		RSU1
		SYT11
		C1orf162
		IFITM2
		STX4
		VPS16
		DENND2D
		ZFAND2B
		CD300LF
		PIK3AP1
		STK17B
		RASSF2
		MAP3K3
		SLC9A3R1
		LYZ
		ARHGAP25
		LPAR2
		GAA
		TAPBPL
		LTB4R
		ARSA
		ACSL5
		AQP9
		CXCR1
		MAN2B1
		RIPK3
		CSK
		TRIM22
		EIF4E3
		RNASEK
		CTSA
		APOBEC3A
		SLC7A7
		P2RY8
		LILRA6
		LDLRAD4
		LGALS3
		C11orf21
		STK38
		BST1
